# Supplementary material for: Actively expressed microbiota in mucosal biopsies of treatment-naïve ulcerative colitis patients
Source: Gut Microbes Rep. 2025 Jun 5;2(1):2512763. doi: 10.1080/29933935.2025.2512763 (PMC12940147; doi:10.1080/29933935.2025.2512763)
Supplement: Supplementary Data 4.xlsx [file KGMR_A_2512763_SM6883.xlsx]

## Sheet: supp4_species
Supplementary Data 4
Human removed species counts in control (C ) and uclerative colitis (UC) samples
	C01	C02	C03	C04	C05	C06	C07	C08	C09	C10	C11	C12	C13	C14	C15	UC01	UC02	UC03	UC04	UC05	UC06	UC07	UC08	UC09	UC10	UC11	UC12	UC13	UC14	UC15	UC16	UC17	UC18	UC19	UC20	UC21	UC22	UC23	UC24	UC25	UC26	UC27	UC28	UC29	UC30	UC31	UC32	UC33
Proteus virus Isfahan	68145	72087	81135	27696	68761	34226	171787	16268	17088	46257	42021	62859	35016	39807	27667	12181	15832	129707	46510	21896	25556	31776	92705	19048	26566	78364	9152	25432	79397	8180	23703	12865	33188	17158	21697	46313	156516	78750	31650	27503	33756	6288	5294	124357	14017	36874	78379	134869
Faecalibacterium prausnitzii	9290	459	47154	51142	63013	168034	1454	29	41465	22957	12402	98537	4061	59359	2857	16624	19264	142542	183	8	12159	1155	284	68643	27	48805	20563	47829	97996	5199	5796	502943	1209	16747	3918	2730	9835	7	13932	2131	13288	1340	236	4117	1351	840	18614	425
Salmonella enterica	4890	201	20956	18420	176736	28117	5704	16595	9346	42563	50807	12702	4	8533	11685	8912	12351	9100	1545	2089	15950	9294	1240	8654	5605	3450	6990	22570	24970	53588	4867	28149	2829	10801	1149	0	7978	41321	8781	5188	7982	23112	18064	800	11373	176	28866	643
Phocaeicola vulgatus	2202	137	14514	51070	91893	48147	49	65772	5445	1229	17618	51661	2	13371	6973	4982	4347	45009	73	16	20	6	10493	5142	13	18734	4452	42283	16989	78170	5	11	32	4849	165	6781	8654	0	2	926	17681	18	4377	621	698	1424	5174	27
Blautia sp. SC05B48	1722	51	4590	7552	28205	32310	40	20171	20540	3764	10784	54433	129	35243	1264	5175	2944	12717	54	3	2286	41	1968	18860	37	11142	2887	4447	4322	13878	1963	159857	149	1941	303	2600	4274	10	5956	19	3753	552	157	400	144	207	4659	44
Escherichia coli	5346	983	8839	1449	107610	16450	3315	5833	918	17135	24819	2969	8303	1090	8214	4617	7338	436	5242	1472	4220	9580	1088	3085	1705	1844	2646	14118	20517	36500	13967	14360	18666	217	7479	448	13326	21718	6349	1978	5838	10854	9099	657	2265	1218	19432	267
Roseburia intestinalis	504	62	2685	8568	7179	10938	32	246	6433	2011	11885	38618	22	28740	145	5829	3181	6130	30	1	130	24	553	14796	2	2543	1699	7477	3908	5731	7059	273054	44	789	182	258	898	2	2525	20	894	21	18	295	40	264	4292	54
Blautia sp. YL58	1081	97	6474	3517	44319	22374	80	15186	10736	5208	13618	37157	0	33926	1608	1882	3413	10192	0	0	2401	0	2649	12134	0	8452	3219	5493	2045	12563	6479	45099	0	995	313	873	7046	0	6178	0	1142	0	0	365	214	305	4105	0
Anaerobutyricum hallii	1395	28	5844	4402	20788	20203	15	524	11211	2083	4002	89366	99	19286	2376	2710	3644	6043	82	1	1130	11	567	10548	31	6425	2386	2932	4233	4251	2578	41608	110	1018	150	1026	3152	0	2751	18	2028	20	36	915	68	215	2945	40
Phocaeicola dorei	26	219	734	5456	91322	1896	7	56271	3663	11966	2918	28300	0	7887	160	415	940	10039	387	7	11	1	139	140	0	1435	5099	371	7580	18134	12	196	1444	426	976	336	776	2	6	312	8416	25668	153	92	219	658	2593	168
[Ruminococcus] gnavus	2638	17	351	3130	80651	15722	14	34426	3556	25207	2656	6045	161	10997	630	787	806	2766	97	6	2545	247	5043	2043	1	11256	1416	1951	5441	24781	668	42054	723	173	57	661	572	1	816	280	818	345	239	125	59	64	2201	34
Romboutsia sp. CE17	1	69	42	34284	170719	18854	5	13	291	19	28	4503	53	6961	6	985	45	225	18	0	12	57	268	381	3	369	451	742	1097	2	68	33622	0	1	37	107	378	15	62	9	1	308	2	4	3	5	1019	14
Anaerostipes hadrus	3002	20	4153	7924	9084	63368	13	1044	8759	782	2281	38458	335	9818	315	3638	4768	3809	12	2	4492	3	637	5031	35	6887	708	1416	1638	7420	597	44887	57	1617	110	2876	5511	4	3940	17	542	39	107	261	67	241	1715	19
Clostridioides difficile	95	150	4814	29703	38364	16972	81	1047	2313	178	3358	23173	72	16935	109	11965	642	1053	33	12	629	276	213	8190	338	778	8148	2989	22312	114	1091	31653	7	112	20	140	4029	235	882	6	3219	216	8	147	10	19	5160	32
Sutterella faecalis	21	90	884	6927	31751	4945	2	123	1463	4401	45	10532	0	276	593	793	1208	1934	0	0	18	742	899	3637	20	121	2719	4708	1438	7115	0	89197	2	1740	822	0	29	0	18	3	407	4216	193	1	9	0	25	2
Bacteroides fragilis	2277	22	461	2532	11795	801	10	7822	250	21492	1238	386	477	671	35	52	2691	1520	1292	5	9543	9	6343	3506	26	367	2195	3201	1626	581	34	83978	45	8	31	103	166	5	4067	395	469	137	1795	28	1119	10	807	7
Staphylococcus aureus	1191	30	8461	18546	11426	2392	4740	1663	7163	728	2791	14439	166	24718	2164	4465	1253	5550	55	1256	1575	382	24	5888	1275	1298	632	2957	5997	261	3848	1905	56	958	52	52	17802	60	10970	23	546	285	2	107	53	23	1461	80
Bacteroides uniformis	870	120	355	7078	24304	701	8	9220	1322	2076	3010	11988	20	6921	1082	2358	652	31467	34	0	833	2	1382	3130	5	4154	961	10277	10818	4160	70	12	6	520	316	435	2865	0	2	30	3438	129	154	160	34	605	5359	38
Romboutsia ilealis	26	198	25	8267	6481	13313	3	18	2358	15	8	6356	42	6333	1	3870	686	2004	18	0	27	28	161	4129	0	998	274	981	950	20	205	88364	5	1	28	112	3517	12	1620	4	4	144	9	9	1	5	2126	26
Enterocloster bolteae	3363	7	349	2651	34176	6597	4	4598	1703	3542	827	3587	29	4123	515	580	415	3005	177	0	355	182	1647	1696	1	8311	3753	4193	1997	11626	456	31270	151	221	65	113	333	4	297	70	1317	12253	101	44	26	32	534	19
Clostridium botulinum	205	12	267	25640	71385	15930	89	133	837	240	971	4540	16	2100	48	301	281	625	10	37	35	32	69	256	13	936	474	337	209	1292	297	9608	25	22	41	23	236	21	184	17	69	312	13	60	8	21	105	22
Roseburia hominis	281	25	633	2111	6032	5961	12	530	5882	2116	4694	14529	38	10913	176	1741	1307	4926	5	0	120	8	305	4147	0	2334	713	1510	1126	1943	1062	50255	20	271	85	235	466	11	882	0	305	21	20	98	30	29	2254	28
Clostridium beijerinckii	45	6	65	20141	89478	7781	13	40	4118	532	153	866	1	847	21	66	81	128	8	2	14	4	4	141	4	12	97	13	87	57	22	6699	3	63	2	51	44	3	212	7	46	113	12	10	5	6	243	6
Bacteroides ovatus	1	19	1206	1467	34311	454	5	7320	713	865	1408	3770	5	139	938	260	606	1373	33	4	952	0	373	661	16	4638	243	4532	287	3976	0	38569	205	415	58	409	153	0	0	194	576	13409	29	40	34	24	542	7
Clostridium baratii	2	4	26	20268	59976	24511	9	2	518	14	105	183	2	640	4	121	65	27	0	1	4	5	6	151	2	55	166	13	8	20	4	13858	2	1	2	2	97	1	236	3	5	174	0	6	2	2	18	3
Longibaculum sp. KGMB06250	173	0	19	409	6933	60056	22	2	3071	40	1548	861	22	3072	103	275	2378	3929	0	1	81	2	377	575	2	672	22	533	491	7	512	12639	172	508	32	163	1199	1	55	0	525	66	24	66	70	2	93	5
Alistipes onderdonkii	529	6	8	223	4448	1058	1	0	2276	253	1157	3796	1	12723	551	1057	25	1338	73	0	0	0	168	535	0	435	172	6070	464	1286	892	25886	36	0	21	112	565	1	1	8	131	0	205	63	3	4	275	0
Blautia coccoides	565	0	474	2314	17262	4081	0	1147	3551	1888	1981	6254	0	5684	361	1855	675	1408	0	0	139	0	1044	2426	0	1056	299	578	1848	1370	345	30974	0	262	0	461	231	0	1112	0	904	0	0	0	0	0	240	0
Parabacteroides distasonis	2	19	49	3042	10598	3185	29	19252	1040	1081	1237	5398	0	1670	697	314	414	13461	262	6	979	0	536	4120	31	1745	917	2973	3072	1340	7727	24	284	7	62	158	21	3	7	11	976	4065	302	56	94	2	293	2
Odoribacter splanchnicus	3	41	454	3051	29298	102	10	48	2743	893	8945	7211	0	7669	1120	3	425	4814	0	1	0	1	704	1302	2	27	1661	3680	4057	33	2866	121	12	1	58	136	660	1	5	126	1768	0	3	158	81	1	2954	13
Lachnoclostridium phocaeense	675	7	442	1730	21006	5907	4	1794	2476	2408	1830	6751	33	6542	185	864	505	2094	40	1	355	18	1069	2205	1	3858	872	1459	1825	4394	508	12661	54	189	55	221	556	3	436	47	708	66	93	83	36	13	868	24
Clostridium perfringens	41	12	63	14769	25710	19729	37	55	984	14523	194	676	13	1112	16	113	87	66	6	8	35	189	68	181	7	97	190	22	100	28	40	7436	16	4	5	10	174	14	133	7	28	37	5	17	5	13	96	15
Flavonifractor plautii	728	5	246	540	33932	323	3	227	1245	1797	282	1011	0	2656	180	141	88	855	62	0	1307	193	794	842	0	2704	591	8077	2715	47	716	16580	76	25	17	13	352	0	304	6	165	11	37	24	15	63	4433	6
Blautia hansenii	227	6	339	874	5732	3248	9	1183	1842	1090	910	2685	40	4006	136	473	319	1389	7	3	313	0	520	1135	0	2482	254	699	499	523	149	47620	14	280	33	214	587	0	540	8	685	72	13	38	33	37	324	4
Lachnospira eligens	906	8	755	3401	6534	5475	5	248	3294	442	3007	6555	8	2672	67	927	191	1158	5	1	117	19	325	1071	1	2984	458	481	351	984	451	30198	27	71	10	94	667	1	402	4	476	16	16	42	8	57	330	3
Collinsella aerofaciens	140	45	15	1198	8541	16384	4	5	1992	2463	323	7535	16	6549	260	1537	3975	5853	1	1	0	1	11	8390	3	6	510	8	1190	3	2	329	28	442	53	303	2610	0	0	0	1464	166	13	48	49	0	7	2
Clostridium chauvoei	0	3	26	14846	40640	14555	9	1	779	9	46	79	1	598	2	52	50	12	1	0	1	0	0	65	1	25	55	141	10	7	1	3666	0	1	2	1	65	2	114	0	2	8	1	1	0	33	20	0
Bacteroides caccae	2	17	149	74	38497	860	2	45	494	117	81	4011	0	332	1073	430	201	7424	1	2	5	1	11	1027	2	2908	2157	7952	4016	208	2	286	250	15	172	312	1	0	0	12	398	214	3	43	72	2	320	1
Pseudobutyrivibrio xylanivorans	216	12	163	1118	3267	1317	11	79	1988	275	1853	8584	5	5784	71	1012	403	1140	10	0	56	33	65	2394	1	765	445	1044	424	1336	1018	33482	16	155	46	72	230	6	455	5	212	97	5	44	3	18	370	5
[Clostridium] scindens	594	2	283	1137	14644	7388	1	1104	2242	2791	1519	3767	65	5656	308	353	395	1691	3	0	577	20	1336	1660	0	2429	580	551	1555	2142	181	11335	12	125	31	172	381	0	709	17	402	71	70	50	32	51	1082	20
Prevotella oris	1	1	0	724	32	21828	3	0	7	2	192	26654	1	14356	0	5	0	2389	1	2	0	5	3	957	0	4	84	5	8	119	7	3	0	0	61	1	1	24	0	0	308	0	1	2	47	1	3	0
Enterocloster clostridioformis	280	0	353	1306	2914	2914	0	546	9049	938	1151	1971	111	5021	28	1089	137	4611	134	0	700	204	165	4244	4	3850	113	1170	969	3108	587	13393	62	130	30	37	200	50	782	9	284	2592	0	51	0	16	247	0
Akkermansia muciniphila	0	4	5551	3	799	5	1	0	21	24	7	1997	0	2680	2	15	2	7	0	1	0	1	46	6	2	2	0	1	1	0	981	6	3	0	0	2	68	2	95	1	401	1	0	1	1	0	4	6
Bacillus thuringiensis	29	22	7275	2863	5528	568	142	1185	2700	288	594	2052	37	5244	110	1901	26	1394	3106	64	2440	1935	36	2456	95	23	29	1368	202	176	1801	716	2835	19	118	3	5095	41	2869	21	21	364	1	37	4	31	1320	2905
Salmonella sp. SJTUF14178	0	0	0	0	14967	4507	0	0	0	5859	2823	0	0	0	0	0	0	0	0	0	0	2202	0	0	0	0	0	4302	0	6601	0	2968	0	0	0	0	0	5014	0	0	0	3776	1377	0	0	0	3091	0
Romboutsia hominis	3	19	35	5243	27313	5379	5	5	211	2	3	1694	22	1975	2	520	38	121	12	0	4	9	96	242	0	166	153	363	480	2	43	12106	1	0	13	24	209	12	80	0	0	128	4	0	3	1	417	7
Massilistercora timonensis	656	4	309	985	11299	3482	3	586	1889	1338	1284	3164	11	6036	135	467	212	1285	5	3	184	1	516	1799	0	1445	462	749	1025	1925	242	12187	18	110	21	74	252	5	320	24	362	53	40	39	17	26	420	5
Butyrivibrio hungatei	294	5	72	645	9060	3338	5	192	776	2556	1022	3411	13	3432	197	495	309	735	23	0	400	81	865	1044	1	1234	209	609	660	1413	333	19816	3	89	18	83	413	0	386	25	237	193	16	31	15	27	535	8
Yersinia pestis	59	0	481	450	8769	4198	0	1347	208	2938	1483	468	19	2026	534	536	1428	1800	138	0	741	5009	0	730	26	1137	587	1408	1922	3153	32	2827	2285	0	86	0	1362	701	121	0	0	1567	1082	0	0	0	1227	0
Ruminococcus champanellensis	82	2	155	252	5299	750	1	17	8791	244	1160	7311	0	15743	38	833	178	552	6	0	29	15	62	2653	5	477	138	237	277	255	1282	3787	6	18	11	43	901	1	1294	1	241	41	5	28	9	11	528	0
Alistipes shahii	256	19	504	973	24130	121	3	94	1761	194	896	7535	0	6239	840	350	93	1717	39	0	0	1	104	581	5	1063	772	16	1677	27	933	29	3	0	36	105	1291	0	0	4	227	5	2	17	26	0	715	0
Bacteroides thetaiotaomicron	1	11	149	1109	15387	626	14	704	506	433	1652	2002	1	494	21	508	660	4263	114	1	1238	0	1678	103	14	325	703	147	1226	10465	4	1956	3	50	179	865	306	3	0	105	419	2373	5	14	33	92	1770	2
Clostridium isatidis	3	3	10	11824	19032	14514	3	1	39	5	60	153	2	324	2	58	53	9	1	0	4	0	1	39	1	7	112	0	7	1	1	5586	5	1	1	4	71	3	116	0	3	20	0	1	1	1	8	0
Prevotella intermedia	15	18	85	478	158	14237	57	36	50	16	131	17398	8	10718	32	37	4	1391	18	6	22	3	57	711	23	9	60	18	69	14	53	24	12	3	54	10	36	23	21	22	28	1	4	14	29	8	10	17
Bacteroides sp. PHL 2737	0	0	0	2209	21689	1327	0	3150	2192	547	2445	935	0	436	0	594	0	1414	0	0	0	0	0	0	0	573	0	1133	0	2787	0	558	0	0	0	445	0	0	0	0	1139	732	0	0	0	0	1720	0
Hungatella hathewayi	1204	8	282	1161	9737	2179	6	164	939	542	1065	3672	5	1537	43	235	191	640	25	0	105	97	454	778	1	1893	466	1099	565	886	273	12600	14	140	25	48	210	30	242	21	406	87	23	28	10	7	327	5
Ruminococcus sp. JE7A12	64	43	140	168	2446	4265	4	11	3187	127	4365	2266	3	6685	24	1837	702	379	4	2	11	14	16	10593	3	116	63	130	182	141	1742	672	1	2	32	21	1929	1	724	1	1306	41	5	21	3	5	464	3
Anaerotignum propionicum	440	8	402	526	5878	8460	20	581	732	3129	1105	4999	16	1070	368	112	828	1296	68	0	1719	64	277	244	1	1612	1645	1011	1807	1028	78	2364	35	19	9	41	154	0	381	6	658	6	18	96	22	32	152	6
Sutterella megalosphaeroides	68	23	174	4	5334	6965	1	451	776	661	279	1229	11	2047	95	116	177	155	1	2	35	1231	128	1246	6	390	155	618	5460	1103	0	11467	2	15	3	1	85	0	70	4	1061	681	732	9	176	1	157	1
Klebsiella pneumoniae	1267	89	669	465	5149	830	3120	590	363	1284	1607	647	359	332	281	232	1191	1505	776	508	701	383	272	1056	154	471	222	421	641	1643	413	1928	808	731	2633	461	790	2146	599	2039	80	1019	451	11	1247	1632	223	49
Bifidobacterium adolescentis	3	0	0	204	4081	553	1	7	2779	1	0	8804	10	309	35	462	1	103	0	2	18	0	0	13794	15	186	2	57	1	1	707	9068	0	5	19	0	1135	0	368	2	234	2	9	5	1	1	160	1
Blautia argi	216	8	307	695	3365	2917	1	2334	3029	1053	1052	2665	58	3999	102	467	157	1909	5	0	287	5	394	1590	0	1178	171	446	543	844	301	9823	10	79	33	133	245	10	382	9	219	48	10	32	13	12	404	14
Prevotella ruminicola	0	1	3	484	311	13858	2	8	83	3	69	12605	0	9699	6	3	15	1115	0	1	2	1	3	573	0	4	45	1	13	87	12	8	0	5	32	8	37	0	2	0	215	1	1	0	16	0	16	0
Salmonella bongori	0	0	2	201	11803	1747	1	0	0	2215	2920	0	0	0	967	366	3519	0	1861	0	1407	1150	0	0	0	0	2	2310	2	3360	530	1142	0	1	2	0	0	1310	0	0	1	546	825	1	0	0	837	0
[Clostridium] hylemonae	254	9	172	468	7414	2613	0	528	839	1091	824	2421	21	3397	156	281	179	862	31	0	323	4	471	989	2	1404	349	570	806	1194	184	6077	5	64	16	120	185	1	130	18	306	18	24	31	12	11	789	2
Streptococcus constellatus	0	0	420	917	1824	934	0	1218	1204	349	19927	3729	0	809	0	319	0	965	0	0	0	0	0	297	0	0	1	273	0	0	262	690	0	0	0	0	900	0	554	0	0	0	0	0	0	0	218	0
Prevotella denticola	0	0	1	817	27	10988	4	1	4	2	118	10012	0	8980	2	6	1	1969	1	3	0	4	5	1102	0	1	100	2	7	190	28	3	0	0	69	0	1	2	1	0	549	1	0	2	30	0	8	0
Lachnoclostridium sp. YL32	147	0	160	847	6333	885	13	59	2475	449	724	1563	10	2111	15	297	159	1555	8	0	145	92	74	1241	0	3342	296	581	518	710	133	7279	0	111	30	50	169	0	255	28	131	352	0	24	23	0	153	0
Lachnoclostridium phytofermentans	193	4	333	552	2222	1765	5	443	891	380	708	3459	9	3225	97	379	246	800	11	0	105	4	125	876	0	711	173	736	186	593	233	12311	7	57	20	104	282	0	426	5	147	10	10	28	2	10	192	4
Bifidobacterium longum	288	3	14	58	5967	1848	0	45	1388	73	11	1810	65	286	7	732	914	30	0	0	1	0	53	5420	0	842	7	114	75	748	241	10573	7	159	9	37	679	2	296	2	33	7	3	27	5	8	205	1
Alloprevotella sp. E39	1	0	6	14168	230	258	2	10	51	3	696	109	0	11581	2	229	2	960	2	0	1	0	2	134	1	144	13	14	15	359	6	5	3	0	11	4	12	1	0	1	3347	3	1	6	0	8	43	1
[Eubacterium] cellulosolvens	82	3	289	571	1520	1980	4	127	1093	354	1543	10579	9	1674	47	284	267	863	10	1	74	3	62	1127	1	604	128	280	291	320	250	5820	4	71	25	90	251	0	639	4	154	16	7	17	12	6	219	1
Bacillus cereus	510	35	490	2122	6474	842	343	3821	535	259	273	1834	39	1001	539	369	29	847	125	499	350	36	69	313	690	52	210	179	832	53	1023	1358	218	455	133	29	1261	116	521	46	167	155	175	1371	69	97	158	51
Flintibacter sp. KGMB00164	166	11	212	260	9468	517	2	9	1220	544	407	2336	0	2449	101	217	140	1179	31	0	215	0	740	954	0	400	746	3247	927	121	307	1532	13	47	16	120	404	0	308	3	252	4	7	35	13	30	451	14
Barnesiella viscericola	22	17	12	1081	10140	133	16	19	497	39	1023	4313	1	3241	998	38	25	1857	4	1	9	14	298	1654	3	245	1077	174	1371	17	29	16	2	2	88	245	126	10	4	5	532	7	2	38	74	2	1030	5
Ruthenibacterium lactatiformans	117	3	246	343	7327	718	10	20	1633	196	579	4961	0	1542	103	383	161	1031	95	0	290	10	231	1576	2	906	119	2084	276	545	303	2044	7	21	11	99	397	2	179	2	282	99	13	13	7	18	775	1
Prevotella fusca	3	0	1	1270	64	9697	1	4	7	1	37	11152	0	7296	0	1	0	461	0	1	1	0	5	3	2	1	38	3	4	15	0	17	0	0	12	0	7	0	0	1	110	0	0	0	11	3	9	0
Ruminococcus bicirculans	47	4	380	246	1844	422	1	6	2035	112	459	4745	4	2576	1	1043	52	328	7	0	15	1	21	1257	1	1122	66	165	97	62	587	8785	6	4	13	12	238	0	820	0	245	5	1	5	1	0	781	1
Dysosmobacter welbionis	174	0	169	349	3930	119	0	14	943	202	407	742	4	1236	57	160	35	474	0	0	30	0	314	767	0	610	236	199	415	0	394	15971	0	0	0	18	96	0	255	0	145	0	15	19	0	15	454	0
Clostridium tetani	357	5	191	1161	5756	1104	149	23	758	192	258	2998	2	1749	115	190	386	936	56	67	45	10	216	1152	82	1996	584	317	760	1261	211	5182	34	98	30	61	463	16	75	29	183	30	18	21	12	19	108	0
Ligilactobacillus ruminis	0	0	0	8	9	9	0	1	4	2	18	27521	0	3	0	1688	1	1	0	0	0	1	0	3	1	1	0	0	0	0	1	9	0	0	1	0	1	1	0	1	0	0	0	0	0	0	0	0
Herbinix luporum	75	3	129	399	1495	899	1	179	1774	220	871	4203	6	3673	45	551	311	633	6	1	43	31	45	883	0	431	82	174	207	282	242	9590	3	92	21	40	199	2	376	1	161	4	3	18	4	2	171	2
Bacillus subtilis	68	68	341	1863	2013	464	45	1525	262	44	670	441	115	2131	85	2089	83	377	0	3631	105	2	144	1851	3791	164	83	120	3115	11	1072	402	0	6	0	0	409	9	129	9	52	0	0	0	0	20	188	0
Lacrimispora saccharolytica	911	0	48	627	9722	870	0	121	577	340	248	744	5	549	51	102	19	516	8	0	220	224	383	152	0	1291	607	594	330	2839	115	4760	24	63	13	30	43	9	92	5	184	49	25	18	4	6	161	1
Faecalitalea cylindroides	139	1	13	308	9676	32	2	242	2880	4471	1783	132	0	2924	2	127	5	1134	27	0	5	28	158	64	0	31	360	57	137	30	879	53	3	0	0	848	35	0	33	4	1004	0	0	1	15	5	76	0
Prevotella dentalis	0	0	5	502	67	9089	1	1	46	16	130	9200	0	4875	4	46	7	1310	0	0	1	4	0	216	1	101	44	6	1	225	20	7	1	1	14	6	0	0	14	0	1051	2	0	1	12	4	13	0
Clostridium diolis	0	0	46	7878	9019	7127	0	0	450	518	58	0	0	0	14	92	0	0	0	0	0	0	0	0	0	0	0	0	0	0	0	486	9	0	0	0	56	6	776	0	61	0	0	0	0	0	0	0
Oscillibacter sp. PEA192	290	0	262	258	5124	428	0	7	1726	380	474	1895	0	3237	23	359	166	1052	14	0	358	0	140	1197	0	454	408	424	329	168	314	4217	0	31	26	26	510	0	231	0	306	0	0	22	12	0	459	0
Lacrimispora sphenoides	224	3	247	398	2388	1657	4	432	355	116	225	1196	10	1090	109	89	73	539	3	1	91	4	64	507	0	682	413	455	122	1469	97	12135	13	37	11	110	312	4	94	1	79	16	9	8	5	6	119	3
Prevotella melaninogenica	2	1	5	31	71	9325	2	10	78	6	50	12835	0	2397	0	0	5	640	0	2	4	0	3	186	0	4	35	0	17	40	7	2	3	0	20	7	3	1	1	1	86	7	3	3	13	1	4	1
Blautia producta	156	1	122	546	2570	1573	5	1059	925	494	603	2972	72	1397	57	168	189	993	39	0	112	106	358	704	0	881	158	345	183	1486	120	5812	47	80	16	78	173	10	236	20	184	93	40	34	3	7	168	12
Corynebacterium diphtheriae	32	0	700	1716	4574	964	0	1009	1013	117	204	1524	0	1322	0	402	538	459	0	0	1	0	0	944	0	299	340	461	1283	104	213	1856	0	0	0	0	327	239	372	0	211	342	2	0	0	0	638	0
Butyricimonas faecalis	0	10	18	2367	121	105	1	62	1301	0	6700	4728	1	29	1	1239	1	2615	0	3	2	0	414	1337	0	12	597	5	2009	7	32	17	0	0	0	31	209	1	0	62	211	24	3	1	0	0	12	0
Clostridium sp. CT4	7	0	74	5396	10162	3669	9	3	639	24	29	72	1	694	4	92	54	48	0	1	2	1	6	780	2	21	55	23	18	5	40	1461	1	7	7	1	78	1	107	0	20	11	0	0	3	1	35	1
Clostridium taeniosporum	1	0	9	7114	3985	8295	8	4	337	4	15	23	0	294	3	54	22	10	1	0	2	0	1	49	0	16	98	0	4	7	3	2671	0	0	0	1	39	1	127	1	0	28	1	2	0	1	4	0
Phascolarctobacterium faecium	0	0	168	450	4700	2575	0	6	603	1	220	76	0	9632	53	6	1	1355	0	0	145	23	91	14	0	451	1	4	2	2	1	18	15	0	1	0	286	2	8	0	644	1446	0	15	0	10	1	0
Bacteroides xylanisolvens	0	0	65	295	2086	123	5	7660	328	79	299	220	1	138	149	16	36	187	2	0	115	0	21	40	0	159	58	135	57	2001	0	7263	0	131	8	63	381	0	1	22	65	583	38	12	2	5	36	0
Turicibacter sp. H121	0	19	3	11171	1238	6109	3	3	5	13	25	5	0	1241	1	6	921	2	0	0	2	1	7	31	1	26	3	22	3	0	7	1650	0	0	5	0	50	0	0	0	54	0	0	0	1	0	92	0
Clostridium saccharobutylicum	1	1	9	368	8756	51	4	651	30	2	3	4	0	4361	4	621	1	2	1	1	1	2	1	844	1	2	0	1	8	9	1	5852	2	0	2	0	5	1	18	0	0	0	3	0	0	0	4	1
Vibrio cholerae	883	0	1854	461	4269	284	6	4	401	217	241	21	0	340	0	429	1236	770	0	0	4	3	0	2	0	3	2	416	1359	531	598	308	0	0	0	1	2	5	0	2968	736	1	457	0	1	4	1666	3
Erysipelatoclostridium ramosum	49	3	262	75	2142	2675	4	2756	120	768	39	21	13	90	2	7	6	46	8	0	65	10	286	17	1	670	2	617	107	922	12	7755	79	0	3	49	154	0	314	15	19	2	11	1	2	10	5	5
Shigella flexneri	530	0	121	24	6116	673	0	0	57	1079	1066	17	0	22	0	13	84	0	63	1188	99	383	0	126	0	55	42	29	0	1530	0	795	0	0	59	0	0	2579	0	0	0	909	1871	0	0	0	657	0
Blautia sp. LZLJ_3	69	3	129	420	1226	1273	4	92	1112	321	753	2292	16	1196	40	193	127	1103	6	0	74	91	113	768	0	397	115	466	186	304	118	5803	11	48	12	78	140	0	187	2	85	20	10	22	9	11	236	1
Clostridium septicum	1	0	5	4448	10617	3013	9	5	48	3	25	170	0	170	2	19	19	5	1	1	0	1	2	5	2	1	33	3	2	6	11	1186	3	0	0	1	17	1	13	0	0	14	0	1	1	0	47	3
Oscillibacter valericigenes	82	7	281	259	1969	328	0	1	1857	348	564	3192	1	2295	60	398	225	745	3	0	17	19	40	635	0	407	152	721	276	231	477	902	14	30	10	24	520	0	389	10	250	40	7	34	24	4	552	3
Ethanoligenens harbinense	61	4	110	180	2829	380	4	3	2464	148	296	3549	1	3745	15	582	86	339	8	1	6	16	32	1055	0	228	92	132	249	167	533	528	6	6	6	24	479	1	223	1	154	23	1	12	1	4	317	0
Intestinimonas butyriciproducens	143	6	134	152	3678	443	1	5	950	299	597	2563	0	2575	47	321	177	519	22	0	53	12	178	1234	1	384	135	940	262	182	196	1144	4	13	12	17	338	1	348	1	292	12	8	11	7	4	326	0
Burkholderia thailandensis	775	0	688	1372	1732	302	0	0	603	0	178	855	0	192	994	480	345	0	1	1	0	0	0	438	2	229	176	591	1303	531	1	2610	1	0	0	0	2016	1	446	0	794	1261	139	0	0	0	0	0
Paraprevotella xylaniphila	0	0	29	1840	528	4436	1	5	338	2	471	4186	0	3351	1	48	1	893	1	0	0	0	5	71	0	41	31	10	49	631	8	2	0	33	5	253	10	3	1	0	1659	5	0	23	3	5	75	0
Megamonas funiformis	6	1	16	25	126	16488	4	9	17	4	6	52	2	497	0	11	6	8	0	0	4	2	1	26	0	58	8	19	23	107	18	984	0	5	0	4	7	0	2	1	0	4	0	1	218	1	187	3
Alistipes communis	134	4	6	293	4034	11	1	5	904	104	441	4344	0	3563	382	260	24	847	21	0	0	0	3	596	0	371	217	15	448	19	307	71	13	0	36	37	374	1	9	3	100	1	4	13	9	1	336	1
Phocaeicola salanitronis	1	1	78	1348	2074	1076	0	112	330	16	661	592	0	1964	11	341	16	4028	0	0	3	0	28	55	0	1074	53	42	39	2001	9	16	0	6	28	52	43	0	11	0	2153	20	4	14	2	19	520	0
Bacteroides sp. HF_5287	61	5	725	128	4015	2141	0	230	30	23	265	3790	0	1521	213	37	129	875	3	0	0	0	20	5	1	313	39	305	586	1264	7	750	7	97	11	27	309	0	4	8	103	58	20	27	5	2	322	3
Bacillus megaterium	1337	1249	42	57	130	475	471	51	54	177	708	2340	128	189	26	153	271	389	41	56	50	328	360	125	24	615	173	140	480	48	386	115	436	179	90	230	133	1184	62	19	123	110	12	557	71	63	1266	1594
Clostridium sp. MF28	41	0	36	2791	6601	3376	7	16	0	546	184	121	0	296	0	146	152	255	0	0	11	34	0	0	0	0	130	0	48	0	28	1923	0	0	15	0	0	11	175	0	0	484	0	0	0	2	0	0
Salmonella sp. HNK130	0	0	0	0	8758	1423	0	0	0	0	1902	0	0	0	0	0	0	0	0	0	0	0	0	0	0	0	0	0	0	3770	0	1441	0	0	0	0	0	0	0	0	0	0	0	0	0	0	0	0
Butyrivibrio fibrisolvens	30	1	179	406	859	1240	2	144	1306	617	928	2818	9	1015	21	272	147	537	16	0	32	1	24	352	1	201	51	82	200	421	151	3154	7	138	19	29	284	2	259	2	502	7	2	15	15	1	107	1
Anaerocolumna cellulosilytica	95	1	127	287	582	1534	13	413	629	118	603	1932	2	1322	53	139	70	475	5	0	52	73	33	516	1	417	85	152	135	624	103	5097	8	39	14	106	208	2	241	0	108	14	1	22	5	13	105	2
Alistipes finegoldii	48	3	930	144	2220	113	5	58	1274	62	550	2400	0	1813	247	268	57	472	9	0	0	1	6	417	0	422	574	30	1460	25	1466	58	16	0	16	65	321	0	0	3	65	1	28	16	22	0	108	4
Lachnoanaerobaculum umeaense	289	6	75	287	4859	772	5	51	485	743	451	1257	5	621	117	98	61	534	7	2	281	15	305	319	4	696	261	120	561	759	120	1357	6	15	12	43	100	8	136	11	71	92	10	18	2	11	305	4
Burkholderia pseudomallei	208	0	86	1422	4317	432	0	0	155	0	31	988	0	1017	1	2	0	373	8	2	2	12	0	237	9	1	0	147	4069	668	21	1271	3	0	2	3	7	31	8	0	1	4	3	6	0	0	584	3
Oscillibacter sp. NSJ_62	64	6	264	184	2394	167	7	2	1455	466	493	1455	0	3174	58	268	137	437	2	0	5	5	55	432	2	247	145	399	225	85	429	472	3	14	19	9	519	0	255	11	346	12	4	33	13	0	683	7
Acutalibacter muris	34	4	148	160	1924	282	0	0	2559	125	625	1172	2	2870	17	349	59	481	4	0	14	0	24	1436	0	99	29	103	116	44	435	607	3	8	3	16	705	0	620	1	161	6	2	14	3	0	267	4
Clostridium sp. SY8519	47	3	96	310	1389	655	4	26	570	245	583	2801	6	1016	31	154	187	803	4	1	44	27	27	443	1	281	108	175	248	661	98	3334	4	29	11	44	94	4	185	3	48	32	4	34	5	9	170	0
Prevotella sp. oral taxon 299	0	1	4	893	55	4810	2	7	8	0	48	6331	1	2635	0	4	1	253	1	1	2	0	2	8	0	4	50	31	5	40	4	1	2	0	10	2	3	0	0	0	120	1	1	1	3	1	5	1
Bacteroides cellulosilyticus	237	2	67	242	6469	38	1	39	2878	23	406	82	3	49	6	16	47	398	2	1	71	2	109	2178	3	60	15	610	28	37	5	107	0	3	5	134	235	0	1	3	91	30	2	5	0	0	401	1
Prevotella enoeca	2	0	41	1623	1978	2451	3	4	75	1	162	5014	0	1336	1	4	0	1100	0	0	0	1	5	509	0	50	38	2	0	124	21	7	0	0	34	33	0	5	0	0	302	0	0	2	0	0	75	0
Streptococcus thermophilus	13	1	369	144	537	129	4	117	401	8	5801	547	457	451	31	262	935	13	0	16	1	0	0	629	12	2	166	168	878	24	187	328	1	11	1	4	1238	34	465	0	2	6	3	0	6	0	1	18
Ruminococcus albus	17	4	51	195	616	143	3	0	888	32	499	1914	2	1876	7	245	52	256	1	0	18	4	10	1244	0	111	22	132	14	83	399	4970	1	24	9	2	267	0	227	0	54	0	0	11	2	5	224	1
Anaerocolumna sp. CTTW	122	3	79	342	1891	854	3	208	582	103	740	1730	1	1831	29	208	67	332	1	0	18	0	37	610	0	305	142	199	216	465	162	2785	1	18	2	17	76	2	54	6	70	4	9	18	2	0	96	3
Desulfovibrio piger	0	0	1	5	1731	18	0	92	2226	56	6	8979	0	101	25	9	10	41	0	1	1	1	32	112	1	0	21	110	169	0	1	99	0	1	37	0	3	0	1	9	66	7	0	3	0	1	41	0
Streptococcus pyogenes	12	0	88	548	576	217	5	156	240	82	5536	769	52	171	10	32	54	473	0	16	7	5	9	103	0	2740	82	21	51	9	144	577	0	10	0	20	85	38	44	0	821	13	0	15	5	6	13	0
Alistipes dispar	116	4	8	172	3017	6	0	0	679	109	285	2842	0	2801	311	124	17	803	14	0	0	0	7	319	0	272	215	11	518	98	201	14	4	0	5	29	201	0	1	0	88	3	2	11	7	0	311	1
Streptococcus agalactiae	12	25	9	82	80	44	32	22	33	28	10264	1320	0	34	9	45	4	42	0	67	0	0	58	6	38	6	17	204	24	6	15	52	0	95	0	33	27	651	4	0	16	0	0	6	0	0	2	0
Petrocella atlantisensis	72	0	60	204	2052	2743	2	168	568	161	790	2480	1	515	33	125	45	203	2	1	38	16	60	414	0	299	97	97	203	92	75	775	2	4	1	8	123	3	255	0	89	5	8	4	2	2	118	1
Paeniclostridium sordellii	6	16	11	435	979	1404	9	2	94	4	13	724	34	1016	5	170	12	58	9	1	5	9	62	134	1	72	54	140	319	2	9	5971	1	2	0	28	80	8	14	1	8	50	0	2	4	1	195	6
Bifidobacterium bifidum	0	0	2	1	13	3	0	0	3	0	0	2086	0	638	0	828	2	426	0	0	0	0	15	1633	0	0	764	456	548	0	2	4085	0	1	11	0	1	0	0	0	14	0	0	1	0	0	378	0
Peptacetobacter hiranonis	11	1	29	579	1435	1480	5	6	108	35	12	604	4	467	6	141	13	50	7	0	2	116	87	97	3	335	59	332	234	191	28	4771	0	9	9	10	65	6	17	2	19	65	3	0	5	7	132	1
Clostridium acetobutylicum	2	3	28	2219	4322	2282	12	1	453	90	55	500	1	189	4	88	19	129	8	2	1	1	2	29	1	8	34	2	33	7	1	861	1	23	8	1	37	3	48	3	98	3	0	1	0	2	5	3
Clostridium intestinale	0	3	14	1914	5328	2537	7	2	81	16	51	75	2	120	4	34	24	24	2	2	0	3	10	15	2	18	25	5	10	22	17	1145	4	0	2	6	23	2	38	3	4	25	0	3	1	2	13	0
Bacillus anthracis	8	2	411	909	1028	381	4	343	1062	62	308	719	2	2355	7	230	5	290	0	0	11	42	2	106	0	6	122	18	396	61	240	312	0	0	4	221	1188	2	18	4	1	1	0	0	0	5	9	3
Caproiciproducens sp. 7D4C2	12	0	42	42	444	520	0	0	3122	50	250	921	1	2078	3	278	62	175	0	0	5	1	16	1107	0	18	32	66	32	15	327	541	0	0	3	5	383	0	324	0	78	9	3	4	0	0	162	2
Anaerostipes caccae	228	1	36	241	2367	427	5	230	311	101	265	2054	1	745	17	77	52	206	5	0	37	32	90	172	0	198	135	140	221	92	28	1377	3	8	1	12	137	1	27	3	101	7	2	3	0	2	73	0
Bacteroides helcogenes	38	1	17	1282	831	239	2	48	125	53	530	342	1	1350	6	213	32	1300	1	0	25	1	45	15	0	201	23	178	75	504	1	177	0	9	15	56	30	0	2	2	2304	7	6	10	0	28	236	1
Glaciecola amylolytica	0	0	0	7	17	3754	1	1	5	2	6	3097	1	2564	20	0	0	206	0	0	2	0	7	12	0	8	23	39	103	3	5	8	0	0	5	2	1	1	22	2	4	8	0	0	2	0	1	0
Anaerostipes rhamnosivorans	19	2	56	243	1285	1091	1	75	655	381	630	429	6	1091	38	115	68	182	5	0	13	13	140	201	0	132	43	51	97	311	47	1876	1	9	4	13	65	7	109	6	90	11	2	18	0	2	92	4
Pseudomonas aeruginosa	68	12	56	49	1250	242	36	18	39	317	155	31	11	29	39	33	78	14	32	38	19	20	90	22	19	9	39	37	35	183	22	386	21	6	1304	0	78	26	28	1648	16	689	77	0	31	2224	17	10
Caproiciproducens sp. NJN_50	28	11	53	113	1604	675	8	10	480	45	625	467	0	1570	10	347	121	163	2	0	11	0	14	1193	1	58	37	47	84	87	232	311	0	2	11	16	113	0	225	0	201	2	0	11	0	3	157	1
Bacillus velezensis	12	0	489	324	1790	157	5	62	224	241	129	895	1	1271	9	89	7	53	2	5	11	1	7	63	5	832	25	21	55	14	42	260	0	0	3	8	766	5	41	3	1401	8	3	0	7	4	26	2
Listeria monocytogenes	97	6	2238	498	649	552	13	107	445	43	373	1158	3	486	68	56	36	81	2	2	3	22	0	67	6	35	8	25	48	22	95	341	1	2	2	4	53	10	142	2	0	1	3	4	0	2	37	12
Eggerthella lenta	97	0	205	4	2157	205	0	589	151	73	67	21	3	216	73	49	87	56	22	0	366	0	230	12	0	538	12	594	79	132	74	2046	49	4	0	36	19	0	187	7	58	157	5	0	9	20	327	4
Clostridium butyricum	5	3	6	1322	4522	1569	25	2	53	5	28	37	0	101	5	21	10	13	1	1	10	4	10	12	7	4	30	14	18	16	2	1070	4	4	2	1	30	7	13	3	23	18	3	5	0	4	4	5
Turicibacter sanguinis	3	7	0	42	7277	12	0	1	46	0	14	177	0	79	3	37	11	8	0	0	2	0	0	14	0	9	6	0	3	1	0	616	1	0	20	3	19	0	0	8	25	0	0	0	0	1	41	2
Alistipes megaguti	64	4	1	106	1251	13	0	5	425	45	171	1438	0	2177	211	123	16	1027	13	0	0	0	7	125	0	127	83	49	182	51	81	5	7	0	14	14	137	0	0	0	198	0	2	4	0	4	135	0
Cellulosilyticum lentocellum	12	3	43	1873	280	710	0	15	166	47	168	1323	0	359	2	101	118	59	1	0	4	817	5	144	0	132	31	24	40	10	32	1552	0	0	0	11	40	52	62	0	0	5	0	0	0	0	68	0
Paenibacillus larvae	164	0	475	573	998	146	153	0	0	0	47	0	0	728	628	204	275	0	0	0	0	0	0	186	0	0	236	0	0	0	365	847	985	0	0	0	110	107	0	0	0	0	0	0	0	0	0	0
Bacteroides sp. HF_162	3	5	62	155	2408	331	0	344	24	39	211	271	0	174	6	50	107	2441	0	0	0	0	17	55	0	43	339	127	196	198	12	10	0	24	0	125	35	0	0	3	20	0	0	0	0	0	83	0
Christensenella sp. Marseille_P3954	86	4	197	240	1102	148	0	3	1173	123	60	742	1	868	13	65	18	146	1	0	4	4	6	193	0	164	118	143	94	250	49	1138	5	5	5	3	287	1	87	1	50	27	1	8	4	0	107	2
Bacteroides sp. A1C1	10	10	0	385	1426	158	0	55	60	141	340	732	0	513	107	102	43	1633	0	0	0	0	103	73	0	267	4	116	124	389	0	14	10	15	0	22	70	0	0	0	267	7	62	33	8	5	325	5
Acidovorax monticola	1	2	26	0	1338	14	0	0	1	183	1	16	0	3	15	46	45	5	1	0	0	0	39	200	0	0	33	275	50	305	3	4796	0	0	0	0	1	0	2	0	0	0	17	0	0	0	0	4
Bacteroides caecimuris	1	1	404	113	1513	57	2	335	84	27	53	86	0	96	28	92	28	811	3	0	66	0	28	60	0	111	14	129	30	1031	10	1322	0	49	1	41	4	0	0	3	128	466	10	9	1	0	159	0
Lawsonia intracellularis	0	0	0	8	4237	48	2	211	188	191	6	156	0	51	114	39	52	122	0	1	1	1	49	319	1	1	51	290	125	0	2	299	0	0	4	2	2	1	0	4	220	38	0	3	4	2	119	0
Klebsiella quasipneumoniae	13	0	21	148	701	18	16	3	2	39	225	197	954	0	7	2	10	6	1232	0	10	2	0	364	6	0	0	4	19	436	5	198	5	0	1144	0	1505	36	0	0	0	12	6	0	0	0	7	6
Clostridium autoethanogenum	0	0	0	1212	1064	907	9	0	2515	110	0	0	0	79	0	0	0	0	0	3	0	0	0	38	0	0	105	0	76	0	22	0	0	0	0	0	979	0	70	0	78	0	0	0	0	0	77	9
Streptococcus pneumoniae	7	6	248	114	266	91	23	17	9	6	5682	126	3	6	2	6	4	21	0	12	0	9	3	110	0	1	56	100	2	105	14	4	3	0	0	4	132	81	11	0	0	0	4	2	0	9	3	3
Bacteroides zoogleoformans	2	1	134	418	3176	307	0	33	66	12	196	213	0	210	34	35	163	581	0	0	2	0	21	67	0	111	35	120	113	164	2	23	0	5	16	19	219	0	0	1	337	12	25	2	2	1	308	0
Bacteroides heparinolyticus	3	0	8	466	744	358	1	20	161	17	380	281	0	567	54	86	57	1371	0	0	3	0	12	275	0	428	34	102	120	828	2	51	0	4	24	10	32	0	0	0	369	13	1	4	2	4	203	0
Porphyromonas asaccharolytica	0	4	74	133	3086	149	3	13	107	2	129	520	1	219	220	50	10	362	0	0	35	0	54	264	6	215	59	490	453	72	1	6	0	2	8	40	12	0	5	2	39	21	1	5	5	0	145	0
Fusobacterium nucleatum	5	10	31	55	94	23	27	26	12	8	36	259	0	94	4	12	9	63	2	6	10	121	9	17	21	16	11	11	54	5332	12	35	7	4	4	23	21	116	5	72	9	1	11	12	6	9	21	2
Desulfovibrio vulgaris	0	0	1	3	3733	71	0	199	164	154	4	176	0	66	128	19	48	90	1	0	0	0	42	240	2	0	68	236	150	0	2	321	3	0	5	0	2	0	3	2	204	37	0	3	3	3	118	1
Butyrivibrio proteoclasticus	9	0	57	212	248	199	3	87	194	135	142	610	0	478	8	85	45	61	0	0	1	0	41	248	0	59	14	73	77	66	59	2601	8	24	7	14	39	1	107	0	42	16	1	4	0	0	39	0
Christensenella minuta	13	1	43	91	1093	1731	2	4	568	76	34	287	0	1007	2	82	8	83	1	0	1	14	1	184	1	137	25	17	56	170	30	98	1	0	2	5	148	0	95	1	18	1	0	2	0	0	68	1
Cutibacterium acnes	453	30	22	10	111	11	242	194	64	60	13	19	13	26	12	6	215	25	13	335	60	76	36	210	1165	37	233	159	563	82	5	100	33	68	67	28	61	231	6	28	24	454	297	24	147	30	40	29
Bacteroides sp. CBA7301	9	1	24	128	1180	96	1	755	48	28	109	136	1	488	13	150	12	505	0	0	6	3	8	39	0	53	30	82	70	172	3	687	3	3	5	38	7	0	2	2	698	185	2	2	2	10	278	0
Chromobacterium rhizoryzae	0	1	36	0	1498	5	0	0	0	140	0	26	0	3	30	38	60	0	0	0	0	0	26	131	0	0	9	243	65	175	1	3551	0	0	1	0	0	1	0	0	0	0	8	0	0	0	0	0
Bifidobacterium animalis	0	0	43	153	956	90	0	0	588	29	52	1146	23	192	38	258	0	0	0	0	31	1	0	940	0	5	0	165	118	0	131	567	0	0	0	0	0	0	96	0	85	1	0	0	0	0	88	0
Bacillus atrophaeus	16	1	63	175	1253	370	1	100	187	23	272	965	1	277	9	43	54	113	0	0	13	4	14	234	0	61	34	44	149	43	19	795	3	12	1	9	35	4	47	2	18	12	10	0	2	4	62	1
Prevotella scopos	0	0	4	20	46	187	1	3	10	0	34	722	0	4460	0	0	0	40	0	0	0	0	1	2	0	1	5	0	0	0	0	0	0	0	0	0	0	0	1	0	22	0	0	0	0	0	4	0
Acidaminococcus intestini	3	0	3	54	975	375	1	4	6	11	29	71	0	1713	2	0	20	204	0	0	0	430	0	2	0	0	16	15	43	212	4	2	1	0	0	49	0	0	0	11	1220	35	2	3	0	0	2	0
Monoglobus pectinilyticus	20	3	72	115	1020	28	9	2	600	22	90	776	0	879	2	72	25	86	0	0	0	0	8	244	1	131	31	32	53	8	108	568	1	4	0	1	71	0	90	0	25	1	0	8	2	2	75	1
Fastidiosipila sanguinis	6	1	14	94	252	251	3	2	347	10	157	881	0	1332	0	154	46	28	0	0	2	0	3	267	0	95	18	29	10	9	84	960	1	0	2	1	99	0	41	0	51	1	0	2	1	0	54	0
Pasteurella multocida	152	165	136	112	223	109	297	71	47	91	114	400	25	530	209	80	29	130	76	76	25	155	137	19	20	185	36	94	61	28	381	88	42	44	17	75	66	84	71	30	76	24	14	138	37	49	98	127
Plasmid pWW100	81	83	159	18	8	0	995	0	33	37	4	48	0	69	0	33	0	0	864	355	0	54	0	89	0	0	97	34	0	0	190	0	150	0	310	0	1126	0	447	0	0	0	0	0	0	0	0	0
Bibersteinia trehalosi	0	0	377	0	0	33	0	0	0	0	0	1976	0	0	0	0	0	180	0	0	292	193	301	0	0	0	119	440	315	0	0	339	355	0	0	0	0	301	0	0	0	0	0	0	0	0	0	0
[Clostridium] innocuum	8	2	9	19	2145	56	2	572	49	44	19	36	1	133	7	9	1	16	5	0	76	3	184	44	2	120	8	46	20	151	14	992	13	2	3	9	7	0	50	1	3	59	4	3	0	3	94	2
Lautropia mirabilis	4	3	24	0	1028	238	0	2	23	147	8	17	0	107	19	27	49	0	0	2	0	46	19	108	3	2	11	165	172	228	1	2526	0	1	0	0	1	0	1	0	28	1	28	0	3	0	7	0
Clostridium thermarum	1	0	5	1103	2048	473	2	0	132	4	112	452	0	263	0	19	4	16	0	1	0	0	0	39	0	24	14	4	11	0	29	194	0	0	0	2	18	1	21	3	9	21	0	0	0	0	7	0
Enterococcus faecium	20	0	64	341	684	174	15	66	57	71	1239	1231	4	315	4	37	14	24	2	3	2	5	15	31	8	45	12	9	46	16	25	109	6	0	0	16	28	29	4	3	46	0	8	0	6	0	68	6
Pseudomonas resinovorans	0	0	243	0	0	0	0	355	0	0	0	0	93	0	0	0	0	136	0	0	0	0	0	0	0	0	0	340	571	0	511	748	224	246	0	0	0	493	273	0	0	0	0	97	0	0	532	156
Amedibacterium intestinale	19	1	41	42	1897	35	3	590	224	218	122	104	1	392	2	19	8	110	17	0	34	2	143	86	1	99	32	63	40	27	69	180	20	1	0	56	28	2	32	3	55	3	14	0	1	5	70	0
Bacillus amyloliquefaciens	1	3	19	271	369	197	0	135	156	2	263	217	1	391	67	88	4	12	7	0	2	1	2	30	10	0	3	6	1361	1	11	109	5	0	0	5	15	0	26	0	7	0	0	14	0	0	65	0
Bacteroides intestinalis	3	0	48	70	1675	14	1	1	52	10	535	60	0	21	8	9	7	334	16	0	4	2	6	96	1	80	5	178	16	32	1	18	0	0	2	31	55	0	1	1	82	40	1	1	0	1	1268	2
Intestinibaculum porci	1	1	5	14	70	36	0	6	19	7	11	109	0	4196	1	2	1	17	0	0	2	0	47	12	0	31	0	17	9	3	6	62	2	1	0	2	9	0	12	0	1	2	1	1	0	0	26	0
Burkholderia cepacia	0	0	150	63	1139	207	2	7	1	444	6	1	0	2	8	2	0	0	5	0	1	0	0	343	6	1	0	2	251	0	25	1740	2	0	0	1	0	2	0	0	0	300	3	4	2	1	0	7
Parabacteroides sp. CT06	0	13	0	7	1138	16	0	87	20	68	15	438	0	67	0	0	0	718	0	0	0	0	0	91	0	57	0	90	135	23	124	9	0	0	0	0	0	0	0	0	25	50	17	0	0	0	1432	0
Stx converting phage vB_EcoS_P27	0	0	0	0	0	0	0	0	0	0	0	0	0	0	4533	0	0	0	0	0	0	0	0	0	0	0	0	0	0	0	0	0	0	0	0	0	0	0	0	0	0	0	0	0	0	0	0	0
Bacteroides sp. M10	0	6	99	72	248	18	0	1494	21	14	39	225	4	12	4	1	48	118	0	0	13	1	52	14	3	157	10	70	5	154	32	1281	4	2	0	14	36	0	0	1	15	153	10	5	0	0	39	1
Desulfovibrio desulfuricans	0	0	4	8	2759	42	2	194	67	129	9	58	2	20	58	27	22	42	0	0	3	0	42	211	0	13	29	90	61	0	3	151	0	0	1	0	0	0	1	0	98	39	8	1	6	4	45	1
Haemophilus parainfluenzae	1	2	6	17	12	32	4	115	118	51	0	2356	3	82	2	27	18	83	4	6	1	439	45	2	4	50	12	175	7	29	8	429	1	18	2	22	10	55	15	10	7	9	4	0	9	2	19	0
Micrococcus luteus	161	6	36	13	43	16	82	546	49	15	0	7	8	6	10	5	29	0	7	35	29	19	30	170	270	8	693	142	153	39	27	53	15	48	6	15	9	335	7	35	23	804	62	14	131	1	14	12
Taylorella equigenitalis	0	0	8	61	1184	347	1	27	76	160	12	139	0	139	23	33	164	0	2	1	21	36	0	79	0	37	35	104	226	61	12	824	0	0	0	0	8	0	3	0	22	29	74	0	2	0	1	1
Anaerococcus prevotii	13	1	6	32	179	25	6	3	156	15	24	400	0	946	5	98	53	20	0	12	1	1	65	59	9	39	9	11	18	3	105	1687	10	11	14	8	24	0	5	1	8	0	9	1	2	0	5	2
Caloranaerobacter azorensis	220	2	42	183	1445	101	2	2	113	30	48	556	0	369	6	23	23	60	1	0	4	4	1	40	0	23	42	56	31	11	30	368	0	4	1	8	63	2	51	1	10	2	1	3	1	4	57	2
Vibrio parahaemolyticus	4	3	4	2	1118	175	7	5	3	42	278	218	0	151	241	114	3	164	2	1	1	3	3	169	0	1	1	4	5	47	5	442	1	1	1	0	3	2	0	2	4	213	2	2	457	0	3	3
Enterobacter cloacae	0	11	15	3	1426	105	20	5	142	117	735	470	8	8	3	3	4	3	0	5	4	7	9	10	0	0	2	146	12	31	201	49	4	0	0	4	18	8	14	15	0	155	5	10	0	0	10	5
Bacteroides coprosuis	2	2	35	141	1814	180	2	20	117	9	88	34	0	576	4	4	2	296	1	0	6	0	6	68	0	31	7	21	24	216	2	27	0	0	7	14	10	0	1	0	147	14	1	3	1	2	98	1
Duncaniella dubosii	1	2	0	531	55	264	0	3	659	3	80	65	0	465	0	105	0	465	0	0	0	0	0	13	0	238	0	19	55	298	3	6	0	0	0	0	76	0	0	0	594	9	0	0	0	0	11	0
Paenibacillus polymyxa	7	0	106	205	315	145	5	106	549	25	97	813	0	290	16	33	30	67	0	1	11	5	14	111	3	66	33	28	35	38	61	301	3	6	2	5	85	9	51	6	22	5	6	1	4	4	64	3
Hungateiclostridium saccincola	15	0	26	69	68	358	3	0	783	97	52	388	3	469	7	99	33	269	0	1	15	0	1	220	1	156	8	69	60	16	80	313	0	9	3	7	43	1	94	0	13	0	0	2	1	1	46	4
Faecalibaculum rodentium	3	0	10	53	1457	14	0	0	329	687	208	38	0	373	1	5	3	144	4	0	8	3	12	26	0	24	64	21	34	30	108	85	0	0	0	85	9	0	11	1	137	1	0	0	1	0	5	0
Bacillus sp. THAF10	99	87	308	114	236	101	266	54	38	77	84	109	42	104	70	54	36	141	89	32	139	64	38	60	98	53	31	56	221	13	44	94	128	25	37	26	144	53	126	26	32	7	21	47	37	21	48	60
Dysgonomonas sp. HDW5B	0	0	7	246	947	0	0	8	317	0	76	617	0	164	192	44	15	342	0	0	0	0	49	224	0	116	51	0	360	10	0	0	0	0	0	22	3	0	1	0	64	0	0	0	0	0	25	0
Desulfovibrio alaskensis	3	0	2	4	2273	17	0	95	89	59	10	112	0	72	59	29	15	54	0	0	0	1	21	177	6	1	19	125	62	0	2	119	0	1	7	4	1	1	3	0	111	11	0	0	0	4	49	0
Acinetobacter baumannii	236	8	78	16	93	19	808	65	10	28	44	39	10	18	33	24	24	20	13	394	128	96	7	55	103	34	72	61	113	69	108	54	31	50	35	36	292	180	40	48	0	39	23	31	36	35	20	33
Eubacterium sp. NSJ_61	94	0	10	20	1289	39	2	334	113	334	33	36	1	134	45	52	1	33	11	2	127	4	128	14	1	108	42	12	121	157	22	156	1	1	0	21	29	0	4	1	79	44	5	6	0	2	129	0
Citrobacter sp.	0	0	0	0	0	0	0	0	950	0	0	0	0	0	0	0	0	0	0	0	0	949	0	0	961	0	0	0	0	0	0	0	0	0	0	0	942	0	0	0	0	0	0	0	0	0	0	0
Alistipes indistinctus	13	1	0	445	626	12	0	16	183	19	516	887	0	303	66	49	7	96	10	0	6	3	0	52	0	56	32	14	48	12	30	9	1	1	5	10	42	0	0	0	24	0	1	0	1	1	48	0
Bacteroides sp. HF_5141	0	0	136	51	340	16	1	893	24	33	44	37	0	20	15	5	9	163	0	0	10	0	11	2	0	115	15	208	12	264	0	1001	0	31	1	17	32	0	0	2	6	73	2	0	1	1	44	0
Streptomyces lividans	13	17	0	0	0	2	10	0	3	6	0	2	0	0	0	0	1	327	0	10	0	0	434	33	0	247	12	0	18	11	0	0	1	9	0	324	3	511	0	0	209	0	0	497	19	0	370	501
Muribaculum sp. TLL_A4	0	1	1	82	305	39	2	5	744	8	319	710	0	144	69	6	4	301	0	0	0	0	16	71	0	23	52	45	232	5	2	16	0	0	6	5	30	0	2	0	268	4	0	0	6	0	1	0
Mageeibacillus indolicus	1	5	97	159	277	336	0	1	771	25	76	212	1	564	1	61	15	153	2	0	2	0	3	107	0	8	11	22	38	2	93	65	0	4	0	0	172	0	51	0	25	4	0	2	3	0	71	0
Hathewaya histolytica	9	4	78	117	362	309	6	79	114	43	323	783	0	245	11	44	14	151	1	1	24	31	9	65	0	15	18	4	40	59	26	104	3	21	1	38	81	4	54	2	43	2	0	6	0	0	88	1
Shigella sonnei	0	0	0	0	0	0	0	0	0	0	0	0	0	0	0	204	0	0	0	0	771	0	0	0	0	0	633	0	0	0	0	0	0	0	0	0	1212	676	0	0	0	0	0	0	0	0	0	0
Porphyromonas cangingivalis	0	0	5	165	399	76	4	14	106	4	114	267	0	279	66	28	3	310	1	0	13	0	22	95	1	81	26	272	237	41	6	3	1	1	4	2	22	0	2	0	647	11	2	2	3	0	5	1
Lactiplantibacillus plantarum	7	2	26	55	237	22	12	105	124	16	52	1538	1	585	7	148	0	18	0	4	9	0	13	16	12	18	7	10	41	0	12	109	0	0	5	0	22	1	46	2	8	10	0	13	0	13	20	1
Alistipes sp. dk3624	26	5	0	96	771	2	2	4	367	13	135	830	0	330	63	66	1	110	3	0	14	0	3	61	1	34	32	12	104	33	43	15	0	0	3	6	49	0	0	0	28	0	0	4	1	5	54	1
Streptococcus sp. FDAARGOS_521	0	0	0	13	23	0	0	0	0	0	3102	173	0	0	0	0	0	0	0	0	0	0	0	29	0	0	0	0	0	0	0	0	0	0	43	0	0	0	0	0	0	0	0	0	0	0	0	0
Adlercreutzia equolifaciens	3	0	38	330	147	271	4	0	184	47	96	233	0	412	0	21	0	79	0	0	0	0	0	285	0	0	10	77	95	0	63	213	0	9	5	4	208	0	1	0	37	3	0	24	0	13	321	0
Dialister pneumosintes	0	0	0	28	17	15	2	60	63	5	75	129	1	824	0	86	13	23	0	0	1	45	2	760	1	0	0	195	6	53	104	251	0	30	5	13	8	0	46	0	68	0	0	0	13	0	0	0
Aneurinibacillus sp. XH2	5	0	175	79	183	213	0	192	73	38	114	253	1	220	13	36	42	132	1	0	17	0	19	103	1	55	25	34	37	64	25	642	13	8	3	13	73	0	73	0	20	0	1	2	0	2	23	0
Prevotella jejuni	0	1	2	16	6	294	2	2	69	1	35	1325	1	233	0	2	1	106	0	0	0	0	1	0	0	99	11	1	0	223	0	2	0	0	0	0	0	1	0	0	685	1	0	0	0	0	11	0
Veillonella atypica	1	0	0	13	11	17	0	10	62	47	1451	444	13	3	0	7	9	29	0	0	1	12	0	11	0	6	0	0	2	186	7	400	0	2	0	0	4	17	10	0	30	121	0	0	3	1	7	0
Haemophilus influenzae	9	16	2	14	265	30	9	6	456	117	9	374	0	176	22	22	0	28	5	4	2	104	10	94	0	10	10	24	28	46	0	374	7	7	12	5	114	37	7	6	41	0	0	8	2	0	338	1
Hungateiclostridium clariflavum	41	1	46	88	511	111	4	5	163	50	44	174	0	600	6	45	0	42	0	1	9	2	13	111	0	37	35	12	72	103	18	150	3	1	0	4	110	0	32	2	18	9	2	7	2	0	33	1
Aminipila sp. JN_18	0	0	10	23	279	1070	0	1	209	10	31	206	0	365	6	20	29	20	0	0	2	0	6	96	0	44	11	66	49	11	19	68	0	1	1	0	53	1	56	0	6	0	1	5	2	0	41	0
Bacteroides sp. CACC 737	11	4	0	157	611	47	0	31	318	27	254	61	0	111	4	16	0	559	0	0	16	0	9	47	0	67	13	66	96	7	0	12	0	12	10	8	58	0	0	0	31	0	0	0	0	0	137	0
Mucilaginibacter rubeus	0	0	0	70	574	0	2	4	134	0	175	772	0	550	0	0	3	177	0	0	1	1	1	0	0	0	34	0	79	0	17	6	0	1	0	0	54	1	3	0	0	0	0	0	0	0	73	0
Adlercreutzia sp. 8CFCBH1	27	2	85	109	130	152	0	0	62	78	172	245	0	376	0	222	0	99	0	1	0	0	0	157	0	0	14	83	20	0	25	8	0	0	0	11	76	0	0	0	9	1	0	5	0	10	88	0
Caloramator sp. E03	2	1	34	77	230	53	3	5	167	95	154	272	0	552	9	33	41	172	2	1	2	15	8	124	0	13	15	3	20	161	14	29	0	11	1	7	52	0	61	0	39	7	1	12	2	5	60	1
Olsenella sp. GAM18	0	0	1	1	11	66	0	0	342	1	28	1890	0	83	0	0	0	47	0	0	0	0	0	12	0	1	8	7	64	0	16	17	0	0	0	0	9	0	0	0	53	0	0	0	0	0	17	0
Muribaculum intestinale	1	0	6	37	59	85	1	13	749	1	92	401	0	153	56	15	2	230	0	0	14	0	3	98	0	15	17	239	87	53	1	7	0	0	5	2	122	0	0	0	24	11	0	0	0	1	4	0
Tannerella sp. oral taxon HOT_286	0	0	0	335	392	31	0	9	148	0	84	763	0	35	39	7	0	169	0	0	16	0	0	135	0	32	23	195	96	68	7	3	0	0	0	0	0	6	0	0	11	0	0	0	0	0	0	0
Neisseria meningitidis	84	1	3	56	768	15	0	0	15	172	6	218	0	2	0	88	0	7	0	0	0	0	0	167	0	0	152	5	1	114	0	680	0	0	0	8	0	12	0	0	0	0	3	0	0	1	4	0
Porphyromonas gingivalis	2	0	15	797	438	93	1	30	261	2	79	72	0	123	14	14	7	110	0	0	2	0	6	20	1	39	5	35	27	208	17	40	2	1	0	2	3	3	0	0	11	2	0	5	0	1	17	2
Dialister hominis	0	0	0	0	27	0	0	46	0	0	0	1716	0	0	0	0	17	0	0	0	0	0	0	0	0	0	100	0	0	0	0	415	0	0	0	0	0	0	0	0	0	0	0	0	0	0	211	0
Acinetobacter haemolyticus	2	0	13	8	47	181	2	0	10	111	73	63	0	75	6	32	26	48	0	1	2	0	35	16	3	3	64	12	103	146	3	1143	7	6	3	4	14	1	18	0	18	0	0	2	1	8	114	3
Finegoldia magna	17	4	48	50	145	118	1	126	105	20	36	516	0	154	14	39	36	99	0	10	9	61	75	61	36	110	17	18	35	113	40	147	35	6	25	11	63	4	3	2	1	1	3	1	6	3	15	2
Aminipila butyrica	11	0	15	71	322	39	0	2	165	24	128	311	1	289	0	59	11	49	1	0	7	6	12	148	0	32	18	69	25	36	166	170	0	0	0	0	83	1	36	0	29	0	2	7	1	0	47	0
Clostridium drakei	4	0	7	703	1055	223	4	0	35	0	0	135	1	49	0	25	11	12	1	1	0	0	3	17	2	4	10	9	13	0	2	103	0	0	0	0	18	2	0	3	0	0	0	0	4	0	7	3
Enterobacter hormaechei	3	0	30	3	827	141	0	11	0	108	207	4	0	2	10	6	85	10	0	0	23	12	13	3	15	0	3	45	43	239	23	141	81	0	6	0	8	80	81	10	24	50	47	0	0	9	42	7
Blattabacterium cuenoti	4	7	21	113	316	28	26	20	118	8	38	278	3	589	19	14	20	34	8	7	11	1	7	24	13	7	3	18	263	1	26	35	8	8	4	4	47	4	5	4	11	1	9	41	8	9	31	11
Lactococcus lactis	17	132	31	68	97	515	63	36	36	12	88	41	2	29	8	17	45	68	3	38	72	8	0	40	48	122	13	6	98	2	17	26	15	29	13	25	138	24	9	41	16	66	18	7	7	17	37	17
Halomonas sp. JS92_SW72	85	4	127	43	74	77	139	28	10	13	31	53	16	36	140	63	16	12	22	115	2	10	8	20	15	11	30	41	54	34	557	36	33	7	20	8	112	36	27	6	7	27	13	4	9	4	11	9
Clostridium pasteurianum	1	1	15	141	399	1243	12	5	46	4	14	12	2	107	1	2	1	13	2	2	1	3	4	7	3	2	3	4	10	4	7	72	2	2	0	1	41	2	5	3	14	15	2	3	2	4	12	3
Gordonibacter urolithinfaciens	0	0	0	13	1122	353	0	2	102	6	27	133	0	88	3	3	2	82	0	0	0	0	0	10	0	4	9	2	43	0	11	97	0	0	5	0	1	2	3	0	14	24	0	0	0	3	18	0
Cyanobacterium aponinum	0	0	3	11	83	13	4	1	195	0	2	4	0	922	0	3	0	4	0	3	1	0	1	17	0	1	0	1	587	0	0	8	0	0	0	5	1	0	0	0	1	0	0	51	2	0	17	1
Clostridium tyrobutyricum	1	1	9	143	269	295	2	3	72	2	8	178	0	133	0	21	6	8	1	1	0	0	2	19	1	54	1	9	2	0	6	742	0	0	2	0	24	0	15	2	13	0	0	3	0	0	25	0
Paludibacter propionicigenes	1	0	9	44	420	53	2	6	54	6	231	403	1	39	32	6	2	144	0	0	8	2	11	87	0	43	36	123	153	58	2	5	0	1	2	8	24	0	0	2	63	5	0	5	1	3	19	2
Parvimonas micra	9	0	39	28	79	168	1	52	153	14	94	110	1	255	1	34	49	71	0	2	1	44	1	83	11	25	2	8	25	14	27	463	4	3	0	1	22	38	20	41	2	1	6	2	5	2	17	1
Brochothrix thermosphacta	6	1	9	14	85	10	4	1	87	8	4	128	0	177	2	22	38	16	0	1	1	0	2	27	1	41	0	3	19	2	22	1238	2	21	3	7	6	0	2	0	4	0	1	0	0	0	2	0
Crassaminicella sp. SY095	3	1	26	61	413	28	2	2	286	17	29	260	2	368	4	31	5	28	0	0	2	4	12	95	0	11	41	27	46	14	16	82	1	2	1	2	42	0	12	1	11	3	1	0	1	1	29	1
Clostridium bornimense	1	2	8	138	1294	88	6	9	34	20	31	22	0	139	3	9	3	8	2	3	21	28	2	11	1	7	7	9	14	6	14	64	5	0	1	2	13	3	14	0	2	3	1	0	0	4	12	1
Gordonibacter pamelaeae	4	0	8	86	457	408	0	2	144	7	10	102	0	24	0	25	0	52	2	0	5	0	0	40	0	138	6	4	5	0	65	58	0	0	0	1	13	0	70	0	20	21	0	10	0	0	196	0
Desulfovibrio sp. G11	0	0	0	0	635	0	0	0	159	0	0	901	0	0	0	0	0	82	0	0	0	0	0	0	0	0	0	142	0	0	0	0	0	0	0	0	0	0	0	0	0	0	0	0	0	0	120	0
Enterococcus faecalis	3	6	10	66	171	131	8	59	184	29	14	167	0	192	1	43	1	147	0	0	1	1	3	120	4	0	16	37	87	28	34	89	7	0	2	0	192	1	60	0	1	20	5	5	4	2	22	1
Clostridium novyi	16	1	38	192	652	225	18	4	13	10	21	46	0	249	5	13	38	67	1	0	6	0	6	32	1	5	10	8	54	2	21	123	4	10	1	0	11	4	62	2	0	10	2	6	2	0	31	3
Acetobacterium sp. KB_1	2	0	4	34	15	0	0	0	204	0	29	867	0	617	0	25	0	3	1	1	0	2	0	7	0	0	0	1	1	0	13	88	0	0	0	0	18	0	38	0	0	0	0	0	0	6	38	1
Petrimonas mucosa	1	0	1	416	101	76	2	5	84	9	38	34	0	456	7	8	2	188	1	0	0	0	2	20	0	43	12	7	34	23	1	4	0	0	2	11	15	0	0	0	368	1	0	1	0	0	28	1
Bifidobacterium pseudocatenulatum	0	0	0	0	16	4	0	0	1438	0	0	13	0	0	1	63	420	0	0	0	0	0	0	1	3	0	0	7	0	0	0	0	0	33	0	0	0	0	0	0	0	0	0	0	0	2	0	0
Brachyspira pilosicoli	1	1	4	5	23	3	11	0	1859	2	3	2	0	2	0	3	1	2	1	1	2	0	0	1	7	1	1	0	12	1	1	4	2	4	1	1	7	4	1	1	0	0	1	3	2	3	2	2
Tannerella forsythia	0	2	12	168	216	136	0	10	62	8	40	190	0	95	94	14	3	219	0	0	10	0	7	67	3	70	35	131	265	48	0	2	1	1	0	3	20	0	2	0	13	2	0	1	1	1	28	0
Bacteriovorax stolpii	3	0	16	10	85	7	2	3	28	2	5	4	0	250	5	1	0	3	2	1	0	0	0	3	0	1	3	28	4	1	1	1460	0	1	0	1	10	0	1	0	5	0	0	0	1	1	11	0
Selenomonas sputigena	15	0	26	43	162	30	0	4	87	90	46	359	0	242	20	47	41	8	0	0	7	0	6	78	0	24	6	31	5	52	13	131	7	0	0	11	25	0	89	0	0	53	0	0	0	0	35	0
Bifidobacterium catenulatum	0	0	0	0	179	1	0	0	631	0	0	24	0	0	15	65	87	6	0	0	0	0	0	6	0	20	0	0	0	0	4	13	0	670	0	99	0	5	0	0	0	0	0	0	2	16	2	0
Astrovirus MLB1	0	0	0	0	0	0	0	0	0	1839	0	0	0	0	0	0	0	0	0	0	0	0	0	0	0	0	0	0	0	0	0	0	0	0	0	0	0	0	0	0	0	0	0	0	0	0	0	0
Desulfovibrio sp. IOR2	0	0	0	5	1069	11	0	96	35	53	0	18	0	0	34	10	10	17	0	0	1	0	7	45	1	0	2	62	61	0	1	25	0	0	0	0	0	0	1	1	49	7	0	0	0	2	13	0
Sulfurifustis variabilis	1	3	19	4	510	5	0	1	7	65	3	6	0	1	16	12	10	3	1	1	0	1	6	68	0	0	5	53	19	106	1	821	0	0	1	0	2	0	1	0	0	0	3	0	0	0	1	0
Proteiniphilum saccharofermentans	1	2	3	96	246	60	0	4	16	0	33	200	1	105	24	14	4	155	0	0	9	1	15	169	2	24	25	195	213	2	4	1	1	0	1	7	21	0	1	2	55	11	0	0	1	0	20	1
Erysipelothrix rhusiopathiae	7	1	42	80	707	42	2	15	153	42	71	85	0	90	3	31	0	31	0	0	0	1	2	55	0	15	22	17	31	5	40	67	1	1	2	0	16	0	13	1	0	1	0	0	0	0	14	0
Cupriavidus oxalaticus	1	1	3	1	4	0	0	0	2	0	1	0	0	0	1	2	1	2	0	0	1	0	2	1	4	2	1	3	47	1	3	0	0	1	1	1595	1	3	3	0	19	1	0	3	0	0	6	8
Clostridium kluyveri	1	3	18	174	353	93	2	3	72	24	47	272	1	83	5	25	8	30	1	2	5	2	5	26	3	4	5	7	35	7	26	121	5	8	0	1	48	4	49	0	28	18	0	2	0	3	10	2
Thermoclostridium stercorarium	7	0	15	41	234	13	6	5	157	18	46	215	0	405	2	10	2	28	0	2	2	1	5	44	1	13	4	23	13	3	34	100	0	1	0	1	112	0	61	0	9	1	0	1	0	1	13	0
Brevefilum fermentans	5	3	6	15	115	1	0	1	333	8	32	88	0	646	0	42	0	8	0	0	0	0	0	44	7	2	7	2	9	2	73	2	0	0	3	9	79	0	27	0	15	2	0	2	1	0	68	4
Megamonas hypermegale	0	1	12	9	23	295	0	15	130	78	9	236	0	365	0	59	14	66	0	1	0	1	2	21	0	1	1	2	27	0	43	20	0	17	4	0	28	1	21	0	92	0	0	0	0	0	10	1
Leadbetterella byssophila	1	0	41	40	1011	32	1	0	28	0	84	78	0	47	0	4	2	20	0	0	0	0	0	46	0	38	3	7	8	22	12	7	0	1	0	7	1	0	1	0	9	0	0	2	3	0	28	2
Serratia marcescens	61	0	87	65	122	32	28	35	16	20	93	39	0	9	17	65	36	78	37	0	43	0	24	54	15	27	30	5	109	7	174	64	0	0	27	0	61	10	0	23	5	5	0	0	0	31	4	39
Slackia heliotrinireducens	0	1	5	9	110	265	0	1	265	4	112	114	0	332	0	6	4	81	0	0	0	1	0	16	1	2	7	1	51	0	18	103	1	0	3	0	18	1	1	0	12	3	0	2	0	0	9	0
Staphylococcus epidermidis	8	2	10	25	24	7	53	11	7	3	11	1	0	518	4	2	4	12	3	13	2	0	11	9	571	5	3	14	26	8	4	8	3	9	20	8	31	27	3	18	3	6	13	3	11	9	8	19
Burkholderia dolosa	0	0	572	0	0	0	0	0	0	0	506	129	0	0	0	107	0	0	0	0	0	135	0	0	0	0	0	0	0	0	0	0	0	0	0	63	0	0	63	0	0	0	0	0	0	0	0	0
Rothia mucilaginosa	5	0	2	541	51	10	3	2	17	128	9	185	14	13	0	0	12	55	1	3	1	0	7	11	5	23	15	93	15	4	6	16	2	2	5	15	10	145	7	1	23	0	37	0	0	0	25	2
Veillonella parvula	1	0	46	14	26	2	0	30	27	39	243	109	3	24	0	30	0	6	2	5	1	48	5	0	9	9	14	8	16	144	0	547	0	0	0	10	31	10	16	2	23	3	0	1	0	1	12	1
Dehalobacterium formicoaceticum	0	1	2	50	142	16	0	1	218	10	16	126	0	400	0	35	0	1	0	0	1	0	0	61	0	3	11	18	5	1	44	233	0	1	0	2	60	0	11	0	10	0	0	0	2	1	18	0
Desulfosporosinus youngiae	0	0	3	6	24	1201	1	0	44	2	5	16	0	5	0	25	0	5	0	0	1	0	0	73	0	0	7	4	6	1	12	24	0	0	0	0	11	0	3	0	12	0	0	0	0	0	8	1
Selenomonas ruminantium	0	0	2	57	21	251	1	10	37	0	27	50	0	631	0	4	9	161	0	0	0	0	2	13	0	0	4	0	26	7	0	100	2	0	0	0	12	0	0	0	22	0	0	1	0	5	13	0
Arachidicoccus soli	5	1	2	2	5	133	1	0	0	0	0	1015	0	212	0	0	0	57	0	1	1	1	0	8	1	0	0	1	5	4	4	0	0	0	3	0	0	0	8	0	0	0	0	0	0	1	6	2
Buchnera aphidicola	11	9	19	16	181	525	45	14	10	38	81	19	4	23	9	7	10	9	5	12	11	6	8	19	20	5	6	6	38	32	8	25	9	2	3	4	43	12	13	4	27	9	10	15	8	9	17	11
Klebsiella michiganensis	2	0	2	1	37	9	29	0	1	4	63	123	0	1	2	1	0	6	0	0	3	0	3	4	0	0	231	3	3	5	0	10	3	0	3	0	871	15	0	0	0	2	0	0	0	0	2	8
Acetobacterium woodii	16	3	8	11	50	0	0	0	55	32	92	282	1	42	3	65	0	33	0	0	0	5	2	82	1	20	3	43	23	0	17	271	0	1	2	2	40	0	66	0	0	0	0	1	0	0	33	1
Aminipila sp. CBA3637	2	0	29	19	146	101	0	1	183	17	25	189	1	286	0	28	7	35	0	1	0	1	0	30	2	2	13	16	20	6	47	41	3	0	1	13	12	2	18	2	7	0	0	0	1	0	51	0
Bacillus sp. FJAT_14266	0	0	0	219	124	0	0	0	0	0	45	0	0	0	0	402	0	0	0	0	0	0	0	0	0	0	0	0	0	0	0	0	0	0	0	0	0	0	0	0	0	0	0	0	0	0	259	0
Mucinivorans hirudinis	9	0	28	43	308	32	2	3	93	5	33	414	0	177	6	6	1	49	0	0	0	0	0	26	0	12	7	1	32	2	9	1	0	0	2	4	16	0	2	0	2	0	1	1	0	0	33	2
Human betaherpesvirus 5	0	0	0	0	0	0	0	0	0	0	0	0	0	0	0	0	1	0	0	0	0	0	0	0	0	0	0	5	0	594	0	0	0	0	0	0	0	1	1	0	0	581	3	0	167	0	40	0
Desulfotomaculum ferrireducens	14	2	15	34	447	27	1	2	47	16	22	50	0	111	3	13	15	46	0	0	2	0	4	40	0	20	7	73	66	2	12	128	2	2	2	0	22	0	2	0	14	0	0	5	2	1	20	2
Acetoanaerobium sticklandii	7	0	12	52	128	72	5	2	123	22	107	83	0	164	0	33	2	21	0	0	2	1	0	59	2	7	11	6	24	4	19	312	0	1	2	1	40	2	13	0	11	2	0	0	0	0	8	0
Pantoea ananatis	96	25	17	13	39	21	42	19	36	49	25	45	49	38	12	25	5	0	76	49	43	55	2	67	56	1	65	57	56	9	17	2	26	3	48	3	86	18	46	0	3	7	2	0	1	5	2	0
Clostridium sp. DL_VIII	4	5	15	119	109	125	6	2	35	18	92	589	2	28	1	7	20	10	1	1	2	2	2	35	2	11	8	4	13	2	16	20	1	4	1	4	15	0	25	3	2	2	1	3	0	2	14	1
Anaerococcus mediterraneensis	0	2	11	18	94	42	3	10	21	2	32	63	0	41	1	10	3	10	0	56	1	0	105	13	6	0	3	9	46	2	7	662	1	1	1	0	4	0	5	1	4	0	0	2	0	0	19	3
Coriobacterium glomerans	5	0	4	27	73	72	0	2	52	6	28	702	0	110	3	9	1	33	0	0	0	1	2	38	1	4	8	5	12	1	9	88	0	5	1	0	5	0	2	2	12	1	0	0	0	0	3	0
Staphylococcus pseudintermedius	24	0	12	57	617	34	5	19	29	12	45	39	0	30	5	13	5	28	0	1	0	4	25	8	2	12	15	10	26	7	18	64	3	3	3	12	10	49	17	4	3	4	1	11	1	6	8	9
Candidatus Liberibacter asiaticus	0	0	0	2	173	22	0	245	205	56	3	68	0	1	0	0	0	0	0	0	4	0	0	0	0	0	0	0	476	2	0	36	0	0	7	0	13	0	0	0	0	0	0	0	0	0	0	0
Lactobacillus jensenii	0	0	10	116	161	98	4	53	67	19	102	125	0	144	0	37	1	19	0	0	1	0	15	7	0	13	0	16	6	1	35	74	0	0	1	0	86	4	62	0	0	0	0	0	0	0	18	0
Halobacteriovorax marinus	1	0	4	4	18	576	1	1	3	1	1	450	0	189	0	1	1	6	0	0	1	0	0	2	0	2	4	1	3	1	4	10	1	0	0	0	4	1	5	1	0	0	1	0	0	0	0	0
Eubacterium callanderi	16	0	4	4	1123	35	0	0	23	3	0	10	0	10	0	0	16	5	0	0	0	0	15	0	0	2	3	0	5	1	9	6	0	1	0	0	0	0	0	3	0	0	0	0	0	0	4	0
Methanobrevibacter smithii	3	5	1	1	6	1	4	0	624	1	1	186	0	380	2	26	0	23	1	0	0	0	1	0	0	2	0	0	1	0	0	1	0	1	1	0	4	0	0	1	8	0	0	1	0	0	1	0
Desulfobulbus propionicus	0	0	0	4	2	660	0	0	0	1	1	193	0	391	0	1	0	2	0	0	0	0	0	1	0	0	4	0	0	0	0	1	0	0	1	0	1	0	0	0	0	0	1	0	6	0	0	0
Ottowia sp. oral taxon 894	0	0	2	3	11	317	1	1	52	0	31	68	1	235	0	2	27	3	0	0	0	63	0	40	3	0	1	0	277	1	2	31	0	0	0	0	1	0	1	0	47	2	37	0	5	0	0	0
Streptococcus suis	7	3	39	115	246	81	8	38	11	18	194	83	0	33	4	47	1	22	2	0	1	0	0	2	4	15	5	3	25	8	12	72	0	5	0	6	26	30	40	0	1	2	29	2	2	4	3	2
Veillonella sp. T1_7	3	0	0	22	39	8	6	0	248	253	98	117	6	32	0	26	0	36	0	0	0	0	0	16	0	15	0	21	7	29	26	125	0	12	0	28	49	0	9	0	0	22	0	0	0	0	0	0
Murdochiella vaginalis	2	0	6	20	160	64	1	7	48	2	23	182	0	335	1	15	3	17	0	0	5	1	2	77	0	5	3	2	10	2	10	141	0	0	2	3	14	0	6	0	6	1	1	1	0	0	26	0
Gudongella oleilytica	0	0	2	15	46	13	2	0	61	3	14	373	0	283	0	1	3	5	0	0	1	0	7	89	0	1	2	0	0	5	28	48	1	3	1	0	18	0	17	0	4	0	0	2	0	0	24	0
Ezakiella massiliensis	0	0	12	38	36	2	1	7	27	1	61	139	0	210	1	44	3	21	0	0	2	0	9	81	0	9	1	14	10	3	14	259	3	10	2	1	12	1	58	0	3	0	2	0	1	3	8	0
Arthrobacter sp. TES	0	0	0	0	0	0	0	0	55	19	246	0	0	31	0	5	11	0	0	0	0	0	0	0	0	0	0	0	0	441	0	0	0	0	0	16	25	0	115	0	0	186	0	13	37	0	0	0
Pigmentiphaga sp. H8	3	0	0	2	12	370	1	0	58	0	19	24	0	146	1	1	0	0	0	0	0	56	1	65	0	0	0	0	315	1	5	14	0	0	0	0	0	1	1	0	40	0	45	1	1	0	12	0
Pseudopedobacter saltans	4	1	4	16	12	19	7	0	217	2	133	415	0	39	22	5	0	64	1	2	1	2	2	59	1	6	5	70	62	0	3	0	2	0	0	1	3	2	0	0	5	1	0	1	1	0	1	1
Desulfovibrio fairfieldensis	1	0	6	1	47	5	0	0	139	1	9	840	0	33	1	0	3	30	0	0	0	0	1	15	0	0	1	11	1	1	0	17	0	0	0	0	3	0	0	0	13	0	0	1	0	1	2	0
Lactobacillus acidophilus	0	1	32	27	133	39	0	7	73	65	150	151	0	108	3	34	3	24	0	0	3	1	4	56	0	5	13	116	19	10	7	42	0	0	1	0	0	0	40	0	1	0	0	0	4	0	4	0
Pseudomonas tolaasii	2	0	1	0	0	2	0	0	1	1	1	1	0	0	2	0	0	53	9	3	7	1	175	0	10	62	4	2	0	1	3	3	0	5	2	113	3	150	0	3	70	1	0	227	3	7	79	174
Shigella boydii	0	0	60	0	189	23	0	0	0	16	38	0	0	0	0	13	0	0	0	480	0	20	0	0	0	0	0	14	0	40	38	5	57	0	0	0	0	45	56	0	0	11	76	0	0	0	0	0
Acetohalobium arabaticum	0	0	4	90	584	40	0	3	26	5	12	122	0	76	1	8	3	17	0	0	0	1	1	9	0	9	8	3	49	5	5	12	0	0	2	4	4	0	12	0	8	0	0	0	1	2	7	0
Mycoplasma capricolum	1	1	6	37	97	159	1	3	266	1	54	13	0	150	2	21	6	56	0	1	20	0	2	49	1	19	1	14	4	0	4	51	1	2	0	5	2	2	5	0	3	3	2	0	0	0	3	2
Sphingobacterium thalpophilum	0	0	6	5	6	89	1	1	3	1	98	5	1	566	1	1	1	67	1	1	0	0	0	0	0	95	0	0	1	135	6	0	0	0	4	0	0	0	1	0	39	1	1	0	0	0	13	0
Clostridium estertheticum	3	4	6	130	155	93	4	1	37	2	35	128	0	106	8	25	5	50	1	0	3	1	3	30	1	5	11	2	11	3	6	61	0	0	1	4	16	4	5	2	4	23	2	3	2	2	23	1
Mogibacterium pumilum	0	2	0	56	77	5	0	1	182	15	27	277	0	76	0	22	0	21	0	0	0	0	0	62	0	3	31	14	9	5	7	176	0	0	0	0	18	1	0	0	5	4	1	0	0	0	16	1
Ligilactobacillus salivarius	1	0	7	34	201	9	5	15	103	184	115	107	0	85	2	20	3	31	2	0	3	1	2	14	0	1	7	0	9	2	24	8	0	1	1	46	11	2	2	3	59	0	0	0	0	1	3	0
Dialister massiliensis	0	0	0	0	0	0	0	0	0	0	0	968	0	0	0	0	0	0	0	0	0	0	0	0	0	0	43	0	0	0	0	0	0	0	0	0	0	0	0	0	0	0	0	0	0	0	108	0
Thermobifida fusca	3	2	16	25	23	1	0	0	195	0	5	381	1	181	1	3	1	4	0	1	1	1	1	10	1	3	1	2	5	1	10	17	1	0	0	0	46	0	17	0	3	2	2	2	0	0	96	0
Elusimicrobium minutum	6	3	11	27	30	52	5	4	31	6	55	537	2	22	2	5	6	13	0	1	6	1	2	27	1	31	5	7	34	1	13	31	2	0	1	0	9	1	11	0	60	2	0	2	3	0	8	0
Megasphaera elsdenii	4	0	0	23	167	130	0	3	22	2	20	36	0	297	6	18	2	116	0	0	1	0	2	24	1	0	0	1	9	0	6	85	0	0	2	0	0	0	10	0	80	1	2	1	0	1	7	0
Geosporobacter ferrireducens	16	0	19	55	51	45	2	1	91	8	29	254	1	103	2	10	10	30	0	0	2	3	0	17	2	22	7	3	7	15	4	99	3	1	1	0	33	0	17	0	12	1	0	1	1	1	21	0
Brachyspira intermedia	1	0	4	17	53	19	9	0	946	0	4	1	0	3	0	1	0	0	1	0	0	1	0	3	1	0	0	0	5	1	1	0	1	0	0	1	6	1	0	0	2	0	0	1	1	2	1	2
Tenuifilum thalassicum	2	0	2	233	245	103	1	9	16	5	14	223	1	51	2	5	1	37	1	0	1	1	3	14	0	4	5	3	50	1	2	1	0	0	1	4	9	1	0	0	1	0	1	0	0	0	3	0
Laribacter hongkongensis	1	0	0	5	23	24	0	0	3	3	2	179	0	0	0	0	0	52	0	0	0	0	2	1	0	1	1	0	0	2	0	29	0	0	0	0	1	0	3	0	5	0	0	0	0	0	3	0
Desulfovibrio sp. 86	0	0	0	1	741	10	0	23	12	11	0	12	0	24	13	4	11	6	0	0	0	0	6	42	0	3	13	14	31	2	0	53	0	1	4	0	3	0	2	0	11	1	0	0	0	0	7	0
Streptomyces venezuelae	9	7	71	37	222	41	7	33	11	11	65	16	9	25	27	12	6	9	18	3	7	7	1	9	4	1	2	4	55	4	120	55	21	5	10	1	13	18	23	16	0	2	2	3	6	3	6	7
Rufibacter sp. DG31D	0	1	1	0	15	207	2	1	0	1	17	539	0	150	2	0	0	44	0	0	0	0	2	1	0	0	1	0	1	0	0	1	0	0	0	1	0	1	0	0	63	1	0	0	0	0	2	0
Ruminiclostridium sp. MA18	11	2	16	14	167	6	7	3	48	5	13	68	0	87	3	3	11	6	0	0	6	1	29	11	1	0	8	93	16	0	302	22	0	5	0	0	25	2	18	0	1	0	2	6	0	3	14	1
Leptotrichia trevisanii	1	3	9	8	21	2	3	2	65	1	1	10	1	401	1	5	1	0	2	2	1	1	0	19	1	0	3	1	242	0	3	1	1	0	0	0	7	0	6	0	1	0	0	24	0	1	3	1
Eubacterium maltosivorans	0	0	4	19	72	115	0	0	89	0	69	209	0	170	0	0	0	14	0	0	0	2	0	173	0	8	0	0	0	0	0	29	0	0	0	0	0	1	25	0	0	0	0	1	0	0	18	0
Niveispirillum cyanobacteriorum	1	1	5	7	662	6	1	0	24	39	3	82	2	30	1	2	1	19	0	0	0	0	3	13	0	0	5	6	30	6	2	26	2	0	2	0	7	1	10	0	2	0	0	1	0	0	9	1
Mahella australiensis	4	0	19	73	160	54	0	15	144	8	18	143	0	95	5	27	0	24	0	0	1	3	1	16	0	2	5	2	16	11	10	56	1	0	0	0	38	0	4	0	0	0	0	1	1	0	15	0
Treponema phagedenis	0	0	3	6	27	9	2	1	5	0	0	22	0	3	1	1	4	1	0	0	0	1	0	10	1	18	2	2	4	19	1	868	0	0	1	0	2	0	0	3	0	2	0	0	0	0	11	0
Streptococcus salivarius	0	0	4	12	53	20	4	61	10	9	88	217	52	15	2	0	4	50	0	0	5	8	52	11	6	38	6	2	3	3	11	28	0	43	0	70	8	3	7	12	20	7	18	3	6	3	0	0
Desulfotomaculum nigrificans	0	0	4	8	23	80	0	2	108	3	47	273	1	182	0	0	3	6	0	1	0	0	1	54	0	6	0	7	1	5	34	81	0	0	0	1	41	0	24	0	9	0	1	1	0	0	16	0
Desulfitobacterium metallireducens	0	0	5	6	88	17	1	0	101	0	109	329	0	75	0	20	0	5	1	0	0	0	2	60	0	8	2	0	7	9	36	18	0	0	0	0	26	0	24	0	49	0	0	0	0	0	14	0
Clostridium fermenticellae	4	2	9	64	351	23	5	3	28	3	36	121	2	59	1	8	9	2	0	0	1	1	4	11	0	1	2	0	16	1	3	146	0	0	0	0	7	3	6	0	4	66	1	0	0	1	0	1
Clostridium cochlearium	1	1	6	58	197	13	4	1	23	11	8	236	1	41	0	4	4	49	1	1	1	2	8	129	0	53	20	18	24	0	8	33	0	0	0	1	5	2	4	2	9	1	2	1	1	1	21	0
Streptococcus dysgalactiae	12	0	1	7	11	3	20	0	0	4	732	36	0	50	4	8	0	2	0	0	23	0	0	2	0	2	8	0	0	0	12	8	7	0	0	0	7	33	0	0	0	0	0	0	0	11	3	6
Entomoplasma luminosum	0	1	0	379	348	4	0	8	19	8	0	8	0	67	8	5	3	0	1	1	0	1	0	32	0	0	3	3	10	0	6	37	0	0	1	0	0	0	2	2	6	9	0	0	0	0	4	0
Thermoanaerobacterium thermosaccharolyticum	0	2	25	27	48	87	8	4	97	113	61	41	0	100	9	10	8	26	3	0	1	0	4	18	7	25	6	56	25	2	29	7	2	0	0	17	25	1	15	0	42	0	1	2	3	0	9	0
Hungateiclostridium thermocellum	4	0	11	38	176	84	1	5	107	41	14	152	0	114	2	2	2	10	0	0	2	0	7	31	0	7	1	9	7	8	6	75	0	1	0	4	34	0	6	0	2	0	1	1	0	1	9	1
Clostridium scatologenes	3	3	18	193	529	54	3	2	1	10	4	28	0	13	0	3	0	15	3	0	3	0	0	21	0	0	20	1	16	0	2	0	0	0	4	0	5	2	7	0	0	0	0	2	4	1	7	0
Clostridium cellulovorans	1	6	11	136	354	38	7	4	14	11	14	24	1	162	2	1	4	14	1	1	0	2	1	8	2	5	2	3	6	1	1	73	3	0	0	1	12	4	19	1	1	2	0	1	1	1	6	2
Mogibacterium diversum	4	0	19	17	116	34	0	1	164	14	21	281	0	87	3	11	15	19	0	1	1	5	10	24	0	17	5	0	4	4	3	27	0	0	2	0	10	1	5	2	4	0	0	0	0	0	12	0
Denitrobacterium detoxificans	0	1	4	14	81	135	0	0	128	5	35	242	0	90	0	6	0	38	0	0	0	0	0	8	0	2	5	5	17	0	17	50	0	0	0	0	2	0	15	0	5	1	0	2	0	2	27	0
Parolsenella catena	0	0	2	0	457	3	1	0	66	0	35	133	0	45	5	0	0	2	1	0	0	0	0	0	0	0	0	0	27	0	2	152	1	0	0	0	0	0	1	0	24	0	0	0	0	0	0	0
Alkaliphilus oremlandii	6	1	14	49	137	47	2	3	86	1	13	99	0	184	1	18	2	23	0	0	0	2	1	20	0	13	15	6	18	1	12	76	1	0	2	1	32	0	4	1	3	4	0	2	0	1	11	0
Tissierellia sp. JN_28	2	3	124	89	50	4	3	0	436	5	13	10	0	33	3	12	0	9	0	0	1	1	0	7	2	1	0	0	15	0	2	28	1	0	0	0	73	1	10	0	0	1	0	1	0	1	1	0
Desulfitobacterium dichloroeliminans	6	0	22	16	199	61	3	1	12	4	67	19	4	14	0	71	28	12	0	0	0	0	0	81	0	4	4	5	33	23	6	89	0	1	0	0	8	0	42	0	68	0	0	1	2	0	22	0
Anoxybacter fermentans	4	2	10	33	56	19	3	7	132	8	32	152	0	216	2	16	5	45	0	0	0	2	2	22	1	8	3	9	18	3	9	11	0	8	2	2	16	1	10	0	12	6	1	2	1	0	14	0
Serratia plymuthica	0	0	5	4	112	38	0	2	8	112	172	44	16	12	2	0	7	0	0	5	4	0	0	0	40	0	5	20	97	59	0	22	0	12	0	0	3	27	0	0	25	48	19	0	14	0	0	7
Phoenicibacter congonensis	1	0	24	16	101	100	1	1	112	5	27	73	0	152	0	7	2	22	0	1	0	2	0	116	1	0	3	1	20	4	23	36	0	1	1	0	6	0	4	0	6	5	0	1	0	0	38	0
Clostridium formicaceticum	0	2	1	144	40	324	1	1	81	2	20	1	0	96	2	2	0	144	0	1	0	0	4	1	0	1	0	9	1	0	5	6	0	1	0	1	14	1	1	0	20	1	1	1	0	1	4	2
Syntrophomonas wolfei	1	0	7	9	107	30	0	20	132	7	16	181	0	95	4	11	0	11	0	0	3	0	0	17	0	4	4	16	24	22	29	107	0	0	2	0	5	1	35	0	1	4	1	2	0	0	5	0
Rippkaea orientalis	1	0	3	8	6	34	1	0	46	2	2	88	0	283	0	3	2	2	1	0	0	0	0	4	0	8	5	1	233	0	2	9	1	0	0	0	2	1	1	0	2	1	0	26	0	0	6	2
Gemella sanguinis	1	1	3	110	177	47	3	6	81	9	3	109	14	25	0	1	2	76	0	3	0	0	4	19	0	15	4	3	12	4	0	59	0	0	2	13	16	1	2	0	3	5	0	0	3	0	4	0
Candidatus Desulforudis audaxviator	7	5	4	31	533	20	0	1	8	5	17	25	0	15	3	4	1	13	0	0	1	0	2	24	0	70	15	18	18	32	5	29	1	1	0	1	2	1	4	1	0	1	2	0	0	0	3	0
Clostridium sp. JN_1	0	1	4	76	335	292	4	0	39	6	4	15	0	39	1	1	1	2	2	0	0	1	3	5	0	3	0	3	0	2	1	51	2	0	0	1	12	1	2	0	3	7	1	0	1	0	2	0
Peptoclostridium acidaminophilum	3	0	1	129	50	204	1	0	33	1	3	42	0	291	0	6	0	3	1	0	3	0	1	19	0	0	17	6	2	0	18	40	0	1	0	0	26	0	3	0	1	0	0	2	0	0	10	0
Staphylospora marina	0	1	0	1	13	0	1	0	69	1	0	2	0	371	0	0	0	1	0	1	0	0	0	7	0	0	4	1	206	0	0	3	0	2	0	0	2	0	0	0	0	1	0	18	0	0	2	0
Denitratisoma sp. DHT3	1	0	1	0	16	11	0	0	0	5	2	67	0	0	2	1	0	0	3	0	0	0	0	0	0	0	0	3	0	4	5	41	5	0	0	0	0	0	0	0	0	2	0	0	0	0	9	0
Filifactor alocis	1	0	11	67	161	32	1	4	76	6	14	89	0	120	1	40	6	23	0	0	0	11	1	19	0	3	10	2	36	23	1	71	0	0	1	4	45	0	4	0	3	0	0	0	0	0	7	0
Xanthomonas euvesicatoria	0	0	0	0	0	1	0	0	0	0	3	0	0	2	0	4	7	33	4	0	1	0	130	0	0	65	0	28	2	0	0	0	0	0	2	97	0	68	0	0	108	0	0	146	4	0	60	134
Mucilaginibacter sp. 14171R_50	0	0	13	16	667	0	1	0	11	0	41	0	1	1	0	6	0	4	1	0	0	0	2	0	0	47	2	0	1	1	1	1	0	0	1	6	0	0	0	0	1	0	0	0	0	1	69	0
Alkalitalea saponilacus	1	0	2	15	178	8	4	0	17	1	72	132	0	59	25	3	1	93	1	0	5	0	2	71	0	13	13	40	83	9	1	3	0	1	2	1	1	1	0	0	19	0	0	1	1	1	9	0
Bacillus paranthracis	0	6	56	149	103	35	16	20	38	11	13	53	0	36	29	46	17	6	0	0	0	0	0	23	28	0	0	11	39	0	48	19	0	0	0	0	45	0	24	0	5	0	0	0	0	0	0	0
Acidaminococcus fermentans	0	0	1	47	113	119	1	0	2	2	8	7	0	203	1	10	5	119	0	0	3	0	0	2	0	1	0	0	2	4	5	29	0	0	1	0	1	0	0	0	84	114	0	1	0	0	0	0
Indioceanicola profundi	0	1	0	0	217	2	0	0	283	52	0	0	0	2	5	5	1	0	0	0	0	0	0	18	0	0	0	0	1	0	1	1	2	0	1	0	13	0	0	0	20	0	0	1	2	0	247	0
Endomicrobium proavitum	0	0	25	99	555	2	0	2	8	0	12	12	0	11	1	2	2	1	0	0	1	0	0	1	0	7	0	2	1	0	3	91	0	0	1	6	1	0	5	0	0	0	0	0	1	0	16	1
Thermovirga lienii	1	0	13	8	49	64	0	1	14	7	50	481	0	2	2	2	16	8	0	0	2	1	1	16	0	21	3	2	9	14	7	6	0	1	0	1	25	0	11	0	0	5	0	0	0	0	8	0
Rufibacter tibetensis	0	0	2	237	1	0	1	0	2	0	41	2	0	363	0	13	0	76	0	1	0	0	1	0	0	0	0	0	5	0	0	0	0	0	0	0	0	0	0	0	121	0	0	1	0	0	0	1
Candidatus Saccharimonas aalborgensis	4	0	6	18	28	5	0	2	37	12	18	396	1	58	4	5	11	55	2	0	1	2	0	52	2	8	0	1	2	43	1	9	0	1	0	12	15	1	7	0	0	3	0	1	2	1	15	0
Stenotrophomonas maltophilia	4	9	20	5	150	15	4	4	3	31	20	40	1	22	3	11	15	5	4	3	6	5	3	29	7	3	3	23	5	57	12	261	5	6	3	3	8	10	14	2	3	4	0	4	7	2	6	0
Pseudoclostridium thermosuccinogenes	4	1	1	20	86	8	1	0	102	1	103	127	0	106	7	3	3	8	0	0	0	1	3	25	0	9	33	11	10	0	14	52	0	1	0	0	37	1	18	0	27	0	0	2	0	1	11	1
Clostridium sporogenes	0	0	103	301	371	0	0	21	0	0	0	0	0	0	32	0	0	0	0	0	16	0	0	0	0	0	0	0	0	0	0	0	0	0	0	0	0	0	0	0	0	0	0	0	0	0	0	0
Staphylococcus warneri	8	1	1	8	33	3	9	1	3	3	3	2	0	36	1	2	56	3	0	7	0	5	0	1	18	0	1	3	14	58	1	46	3	97	0	2	9	2	0	89	0	113	71	6	61	58	0	0
Libanicoccus massiliensis	1	0	2	10	41	93	0	0	142	5	8	70	0	171	2	7	5	58	0	0	0	0	0	69	0	12	9	0	6	23	10	15	0	0	0	4	8	0	0	0	0	2	0	0	0	0	53	0
Heliorestis convoluta	1	0	13	12	105	19	0	5	59	2	10	67	0	386	5	4	2	16	0	0	6	0	0	43	1	0	1	15	5	7	7	16	0	0	0	1	5	0	1	1	0	0	0	0	1	0	11	0
Desulfofarcimen acetoxidans	0	0	6	16	33	6	1	1	40	11	56	181	0	222	1	47	14	2	1	0	0	0	1	37	1	13	1	4	4	0	16	11	0	0	1	1	10	3	18	0	5	2	0	2	0	1	32	0
Haematospirillum jordaniae	0	0	0	0	264	0	1	1	198	63	0	1	0	2	9	0	0	1	0	0	0	0	0	28	0	0	0	1	2	4	0	1	2	0	7	0	9	1	0	0	31	0	0	2	3	0	196	0
Schaalia odontolytica	9	0	4	49	265	30	1	14	3	8	0	98	11	9	1	0	0	82	0	0	1	0	6	2	1	90	4	9	15	7	0	6	1	0	1	7	3	19	0	0	1	2	9	0	3	0	25	0
Kiritimatiella glycovorans	0	0	6	10	117	7	0	2	209	1	6	174	0	99	0	11	0	2	1	0	2	2	1	71	1	2	1	1	1	3	1	7	0	0	0	0	4	0	20	0	2	0	1	3	0	0	0	1
Shigella dysenteriae	0	0	15	4	136	42	44	0	0	21	54	0	0	5	0	21	42	13	0	65	25	0	0	0	35	0	0	0	0	42	29	20	0	29	0	0	40	0	0	0	0	24	28	0	0	50	16	0
Proteus mirabilis	7	6	39	28	83	37	39	5	8	15	73	11	6	34	13	11	11	17	9	7	16	5	7	57	5	5	7	12	27	28	6	19	11	3	11	8	22	11	18	7	10	3	6	8	4	12	6	2
Olsenella sp. oral taxon 807	0	0	5	8	39	74	1	19	13	1	12	467	2	64	0	1	1	26	0	0	3	0	3	26	0	0	2	1	2	0	2	6	0	0	1	2	3	0	1	0	2	1	1	0	0	0	9	0
Rubrobacter sp. SCSIO 52915	3	0	21	47	86	5	0	1	68	1	18	58	1	82	1	33	0	57	2	0	1	0	0	38	0	0	10	0	18	0	2	155	3	0	0	0	51	1	17	0	10	0	0	0	0	0	0	0
Campylobacter jejuni	1	10	35	57	160	23	14	16	68	15	26	57	0	42	0	12	16	30	3	17	3	1	0	48	5	20	6	5	4	0	0	2	0	1	1	0	10	27	5	9	4	2	3	0	0	2	0	0
Lactobacillus murinus	1	0	5	27	33	16	1	0	2	0	15	632	0	6	0	8	1	1	0	0	0	0	0	1	1	3	0	2	3	0	1	16	0	0	2	0	0	2	3	0	0	0	0	0	0	0	2	2
