# Supplementary material for: Actively expressed microbiota in mucosal biopsies of treatment-naïve ulcerative colitis patients
Source: Gut Microbes Rep. 2025 Jun 5;2(1):2512763. doi: 10.1080/29933935.2025.2512763 (PMC12940147; doi:10.1080/29933935.2025.2512763)
Supplement: Supplementary Data 5.xlsx [file KGMR_A_2512763_SM6881.xlsx]

## Sheet: supp5_genus
Supplementary Data 5
Genus counts in control (C ) and ulcerative colitis (UC) samples
	C01	C02	C03	C04	C05	C06	C07	C08	C09	C10	C11	C12	C13	C14	C15	UC01	UC02	UC03	UC04	UC05	UC06	UC07	UC08	UC09	UC10	UC11	UC12	UC13	UC14	UC15	UC16	UC17	UC18	UC19	UC20	UC21	UC22	UC23	UC24	UC25	UC26	UC27	UC28	UC29	UC30	UC31	UC32	UC33
Homo	10635194	9383533	2239133	1306663	2682829	7109442	2878763	1513215	943897	8073105	6195766	11205253	1340576	2064006	1171736	1284893	1596479	11352596	1766200	1238131	1976822	9611433	9187654	1516202	1428248	9453384	1006165	1547790	3033924	1333449	5325179	1240620	1947988	1559730	1401545	6594006	3609649	12086399	1872788	1424962	8205654	1350874	1117964	9008125	1291992	1388090	9174697	10121897
Gorganvirus	68145	72087	81154	27696	68761	34226	171792	16268	17090	46257	42023	62859	35016	39807	27672	12184	15837	129707	46510	21896	25556	31798	92705	19049	26566	78364	9196	25435	79397	8180	23703	12865	33188	17159	21697	46313	156520	78750	31652	27503	33756	6288	5297	124357	14017	36874	78402	134869
Faecalibacterium	9290	459	47154	51142	63013	168034	1454	29	41465	22957	12402	98537	4061	59359	2857	16624	19264	142542	183	8	12159	1155	284	68643	27	48805	20563	47829	97996	5199	5796	502943	1209	16747	3918	2730	9835	7	13932	2131	13288	1340	236	4117	1351	840	18614	425
Blautia	4038	168	12438	15921	102681	67777	141	41175	41738	13822	29703	108461	316	85453	3571	10215	7827	29716	113	7	5615	244	7048	37619	37	25591	7107	12477	9629	30971	9478	304992	232	3689	712	4438	12699	30	14595	60	6976	788	233	894	418	582	10138	77
Phocaeicola	2230	357	15328	57875	185290	51120	57	122156	9438	13212	21198	80553	2	23223	7145	5738	5304	59077	460	24	36	7	10660	5337	13	21244	9604	42697	24609	98307	26	224	1476	5281	1170	7170	9474	2	20	1238	28251	25707	4535	729	920	2101	8289	195
Salmonella	4890	201	21158	18621	212350	35795	5706	16595	9346	50638	58510	12702	4	8533	12874	9279	15871	9100	3407	2089	17358	12647	1240	8677	5613	3450	6992	29315	24973	67320	5397	33702	2829	10803	1151	0	7978	47646	8781	5188	7983	27524	20397	802	11377	176	32795	643
Clostridium	853	133	1359	147991	387540	135500	534	1049	13960	17262	3322	15658	65	16407	354	2518	1639	3592	134	154	295	407	494	4734	154	3682	2457	1196	1984	3446	1007	74074	148	291	153	239	2850	153	2906	113	838	1521	85	209	73	150	1205	99
Bacteroides	3537	232	4152	18581	174531	8903	59	40228	9823	26076	13595	29674	515	14849	3809	5044	5538	59043	1504	14	12915	22	10266	11469	74	15172	6910	29698	19533	29448	193	138111	538	1399	871	3197	5013	10	4083	790	11112	18643	2174	405	1320	797	14465	72
Roseburia	786	87	3319	10680	13211	16899	44	776	12316	4127	16580	53147	61	39653	322	7571	4489	11056	35	1	251	32	858	18943	2	4878	2412	8987	5035	7674	8122	323310	65	1060	267	493	1364	13	3407	20	1200	42	39	393	71	294	6546	83
Romboutsia	31	287	103	47795	204514	37547	13	36	2861	37	41	12553	118	15270	10	5376	771	2350	49	1	44	95	527	4753	3	1535	879	2087	2528	26	317	134094	6	3	79	243	4105	39	1763	13	6	581	16	13	8	11	3564	49
Escherichia	5350	993	8884	1458	107806	16484	3364	5845	918	17168	24908	2975	8312	1100	8231	4623	7338	452	5277	1472	4226	9588	1151	3093	1718	1847	2646	14123	20573	36556	14019	14377	18703	222	7507	454	13385	21749	6368	1984	5854	10890	9108	662	2272	1230	19454	267
Prevotella	24	23	155	6863	2820	96768	80	81	442	52	1011	113253	12	66990	46	112	36	10779	21	18	34	21	89	4271	26	284	514	72	127	1081	155	79	19	10	309	69	92	58	42	24	3481	16	11	27	164	18	163	19
Anaerobutyricum	1395	28	5844	4402	20788	20203	15	524	11211	2083	4002	89366	99	19286	2376	2710	3644	6043	82	1	1130	11	567	10548	31	6425	2386	2932	4233	4251	2578	41608	110	1018	150	1026	3152	0	2751	18	2028	20	36	915	68	215	2945	40
Mediterraneibacter	2638	17	351	3130	80651	15722	14	34426	3556	25207	2656	6045	161	10997	630	787	806	2766	97	6	2545	247	5043	2043	1	11256	1416	1951	5441	24781	668	42054	723	173	57	661	572	1	816	280	818	345	239	125	59	64	2201	34
Anaerostipes	3249	25	4246	8409	12737	64886	20	1350	9725	1265	3177	40942	343	11656	371	3832	4889	4198	22	2	4543	48	868	5406	35	7218	886	1607	1957	7824	674	48141	62	1635	115	2901	5714	13	4077	26	734	58	111	283	67	246	1881	23
Lachnoclostridium	1865	24	1392	4736	51621	18559	24	3930	8925	7121	5608	17963	139	20934	762	2175	1486	7004	96	1	1507	140	3077	6973	3	11746	2272	3899	4891	9035	1242	49665	78	547	155	669	1575	4	1958	116	1696	520	198	218	108	86	3086	50
Clostridioides	95	150	4814	29703	38364	16972	81	1047	2313	178	3358	23173	72	16935	109	11965	642	1053	33	12	629	276	213	8190	338	778	8148	2989	22312	114	1091	31653	7	112	20	140	4029	235	882	6	3219	216	8	147	10	19	5160	32
Sutterella	89	113	1059	6932	37086	11910	3	574	2240	5063	325	11762	11	2323	688	909	1386	2090	1	2	54	1974	1027	4884	26	511	2875	5327	6899	8218	0	100664	5	1756	826	1	115	0	89	8	1468	4897	926	11	185	1	182	4
Alistipes	1190	49	1460	2455	40502	1339	13	183	7871	803	4155	24076	1	29953	2674	2300	242	6413	185	0	20	6	302	2690	6	2784	2100	6222	4904	1555	3957	26091	82	1	139	381	2985	2	12	20	863	12	246	130	72	17	1985	8
Enterocloster	3644	7	702	3958	37090	9511	4	5144	10752	4480	1978	5559	141	9144	543	1670	553	7616	312	0	1055	386	1813	5941	5	12161	3867	5363	2966	14734	1043	44664	214	352	96	150	534	54	1080	79	1601	14845	101	96	26	49	781	19
Bacillus	2125	1517	9581	9510	19735	3753	1376	7388	5490	1259	3600	9893	407	13186	1019	5597	564	3718	3413	4361	3167	2442	712	5403	4843	1845	759	2041	7404	446	4739	4515	3656	719	418	558	9222	1448	3986	155	1854	672	247	2052	207	282	3444	4695
Staphylococcus	1277	67	8574	18729	12321	2537	4978	1745	7260	792	2926	14549	193	25465	2207	4525	1345	5657	68	1318	1626	446	133	5964	2003	1387	676	3028	6191	361	3917	2108	118	1090	108	159	17995	241	11022	184	608	431	114	177	187	134	1528	137
Ruminococcus	211	55	727	863	10207	5582	10	35	14901	517	6485	16237	10	26881	72	3961	985	1516	19	2	74	35	110	15748	10	1828	290	666	571	543	4012	18215	15	50	66	79	3336	2	3066	3	1847	88	12	67	16	22	1998	6
Longibaculum	173	0	19	409	6933	60056	22	2	3071	40	1548	861	22	3072	103	275	2378	3929	0	1	81	2	377	575	2	672	22	533	491	7	512	12639	172	508	32	163	1199	1	55	0	525	66	24	66	70	2	93	5
Streptococcus	139	67	1242	2129	3935	1677	192	1703	2040	598	53754	7939	635	1852	88	775	1028	1785	16	149	56	89	187	1247	192	2848	372	820	1079	192	703	2100	23	230	52	334	2500	1053	1163	40	896	86	165	48	49	57	283	61
Bifidobacterium	292	6	66	425	11328	2509	7	84	7001	105	80	13991	100	1443	97	2452	1432	581	3	2	55	41	69	22330	19	1060	799	809	754	755	1091	24385	8	902	48	139	1821	25	768	5	377	11	15	38	9	31	838	4
Parabacteroides	2	33	49	3050	11736	3201	29	19340	1061	1149	1253	5837	0	1738	697	314	414	14180	262	6	979	1	536	4212	31	1803	917	3063	3207	1363	7851	34	284	7	62	158	21	3	7	11	1002	4116	319	56	94	2	1726	2
Odoribacter	3	41	454	3051	29298	102	10	48	2743	893	8945	7211	0	7669	1120	3	425	4814	0	1	0	1	704	1302	2	27	1661	3680	4057	33	2866	121	12	1	58	136	660	1	5	126	1768	0	3	158	81	1	2954	13
Flavonifractor	728	5	246	540	33932	323	3	227	1245	1797	282	1011	0	2656	180	141	88	855	62	0	1307	193	794	842	0	2704	591	8077	2715	47	716	16580	76	25	17	13	352	0	304	6	165	11	37	24	15	63	4433	6
Butyrivibrio	334	7	309	1264	10167	4779	12	423	2277	3309	2093	6839	23	4926	227	853	503	1334	39	0	433	82	932	1645	2	1495	275	765	938	1901	545	25572	19	251	46	127	738	3	753	27	781	217	20	51	31	28	682	10
Lachnospira	906	8	755	3401	6534	5475	5	248	3294	442	3007	6555	8	2672	67	927	191	1158	5	1	117	19	325	1071	1	2984	458	481	351	984	451	30198	27	71	10	94	667	1	402	4	476	16	16	42	8	57	330	3
Collinsella	140	45	15	1198	8541	16384	4	5	1992	2463	323	7535	16	6549	260	1537	3975	5853	1	1	0	1	11	8390	3	6	510	8	1190	3	2	329	28	442	53	303	2610	0	0	0	1464	166	13	48	49	0	7	2
Pseudobutyrivibrio	216	12	163	1118	3267	1317	11	79	1988	275	1853	8584	5	5784	71	1012	403	1140	10	0	56	33	65	2394	1	765	445	1044	424	1336	1018	33482	16	155	46	72	230	6	455	5	212	97	5	44	3	18	370	5
Akkermansia	1	4	5555	3	800	6	3	2	21	24	11	2000	0	2681	3	15	3	8	1	1	0	1	46	8	2	2	0	1	2	1	982	8	3	0	0	4	68	2	95	1	403	1	0	1	1	0	4	6
Oscillibacter	437	14	808	702	9487	923	7	10	5039	1195	1531	6543	1	8707	142	1026	529	2235	20	0	381	25	236	2265	2	1109	706	1545	830	485	1221	5592	18	75	55	60	1549	0	877	22	903	53	12	90	51	4	1694	10
Massilistercora	656	4	309	985	11299	3482	3	586	1889	1338	1284	3164	11	6036	135	467	212	1285	5	3	184	1	516	1799	0	1445	462	749	1025	1925	242	12187	18	110	21	74	252	5	320	24	362	53	40	39	17	26	420	5
Klebsiella	1287	94	698	626	6271	941	3218	605	371	1422	2109	974	1323	351	306	248	1211	1545	2009	508	728	395	283	1427	177	475	458	450	675	2193	445	2201	825	732	3781	472	3194	2521	604	2064	89	1064	473	18	1258	1638	272	69
Yersinia	63	9	486	460	8853	4216	14	1347	209	2969	1551	473	21	2034	538	539	1436	1807	139	4	743	5011	2	734	31	1142	589	1410	1934	3180	37	2850	2288	4	86	3	1376	717	125	1	6	1572	1096	5	2	3	1235	6
Lacrimispora	1136	3	296	1025	12111	2528	4	554	932	456	474	1941	16	1640	160	192	93	1055	12	1	312	229	447	660	1	1973	1020	1049	453	4309	212	16896	38	100	25	140	355	14	187	6	264	65	34	27	10	13	280	5
Anaerocolumna	824	5	272	1240	6945	5077	23	773	1688	1020	1815	4791	14	7144	120	482	251	1098	8	1	117	97	290	1383	3	1013	344	534	532	1926	314	10590	9	79	31	148	388	9	355	14	313	29	15	68	11	15	317	8
Hungatella	1204	8	282	1161	9737	2179	6	164	939	542	1065	3672	5	1537	43	235	191	640	25	0	105	97	454	778	1	1893	466	1099	565	886	273	12600	14	140	25	48	210	30	242	21	406	87	23	28	10	7	327	5
Anaerotignum	440	8	402	526	5878	8460	20	581	732	3129	1105	4999	16	1070	368	112	828	1296	68	0	1719	64	277	244	1	1612	1645	1011	1807	1028	78	2364	35	19	9	41	154	0	381	6	658	6	18	96	22	32	152	6
Burkholderia	995	18	1569	2893	7719	1194	23	33	776	475	747	2009	21	1255	1064	630	357	389	46	18	24	172	9	1050	45	240	184	782	5665	1222	172	5794	63	14	36	71	2056	77	545	15	804	1577	158	18	11	18	618	45
Eubacterium	192	5	317	620	4261	2170	10	466	1350	698	1659	10835	10	2028	93	337	285	916	21	3	205	9	209	1373	2	726	176	297	418	483	305	6038	5	73	30	111	281	2	669	8	234	61	13	24	12	9	395	2
Desulfovibrio	9	8	31	53	13868	208	7	740	2952	476	57	11165	3	419	393	107	130	397	2	2	6	8	164	928	12	23	208	823	619	5	14	891	9	5	62	6	18	7	22	16	567	117	10	15	12	17	460	5
Ligilactobacillus	3	1	15	77	261	39	6	30	114	189	157	29210	0	166	2	1755	9	37	2	1	3	3	4	25	3	5	8	2	22	2	26	51	0	1	4	47	23	5	6	5	109	1	2	0	1	5	6	2
Alloprevotella	1	0	6	14168	230	258	2	10	51	3	696	109	0	11581	2	229	2	960	2	0	1	0	2	134	1	144	13	14	15	359	6	5	3	0	11	4	12	1	0	1	3347	3	1	6	0	8	43	1
Turicibacter	3	26	3	11213	8515	6121	3	4	52	13	40	183	1	1320	5	43	933	11	0	0	5	1	7	46	1	36	10	22	7	1	7	2267	1	7	25	3	70	0	12	8	79	4	0	0	1	1	133	2
Flintibacter	166	11	212	260	9468	517	2	9	1220	544	407	2336	0	2449	101	217	140	1179	31	0	215	0	740	954	0	400	746	3247	927	121	307	1532	13	47	16	120	404	0	308	3	252	4	7	35	13	30	451	14
Barnesiella	22	17	12	1081	10140	133	16	19	497	39	1023	4313	1	3241	998	38	25	1857	4	1	9	14	298	1654	3	245	1077	174	1371	17	29	16	2	2	88	245	126	10	4	5	532	7	2	38	74	2	1030	5
Ruthenibacterium	117	3	246	343	7327	718	10	20	1633	196	579	4961	0	1542	103	383	161	1031	95	0	290	10	231	1576	2	906	119	2084	276	545	303	2044	7	21	11	99	397	2	179	2	282	99	13	13	7	18	775	1
Dysosmobacter	174	0	169	349	3930	119	0	14	943	202	407	742	4	1236	57	160	35	474	0	0	30	0	314	767	0	610	236	199	415	0	394	15971	0	0	0	18	96	0	255	0	145	0	15	19	0	15	454	0
Herbinix	75	3	129	399	1495	899	1	179	1774	220	871	4203	6	3673	45	551	311	633	6	1	43	31	45	883	0	431	82	174	207	282	242	9590	3	92	21	40	199	2	376	1	161	4	3	18	4	2	171	2
Faecalitalea	139	1	13	308	9676	32	2	242	2880	4471	1783	132	0	2924	2	127	5	1134	27	0	5	28	158	64	0	31	360	57	137	30	879	53	3	0	0	848	35	0	33	4	1004	0	0	1	15	5	76	0
Corynebacterium	133	28	772	1813	4675	1044	105	1094	1037	126	263	1595	9	1371	29	451	564	498	15	35	37	49	96	1011	411	319	370	560	1358	136	312	1930	41	27	20	29	358	320	406	25	224	406	84	30	61	15	657	24
Vibrio	903	16	1888	526	5639	506	59	44	417	305	630	287	2	513	259	564	1254	961	8	13	21	23	17	185	15	8	28	438	1416	641	630	853	11	14	14	4	57	50	10	2976	750	225	488	20	465	11	1691	25
Shigella	530	0	204	28	6442	751	44	0	57	1117	1186	17	0	28	2	255	129	13	63	1737	895	404	0	126	35	55	675	44	0	1628	68	821	57	29	59	0	1253	3301	56	0	0	945	1975	0	0	50	673	0
Erysipelatoclostridium	58	5	271	94	4288	2732	6	3328	170	813	58	58	14	224	9	16	7	62	13	0	141	13	471	62	3	790	10	664	127	1073	27	8748	93	2	6	58	162	0	364	16	22	61	15	4	2	14	99	7
Butyricimonas	0	10	18	2367	121	105	1	62	1301	0	6700	4728	1	29	1	1239	1	2615	0	3	2	0	414	1337	0	12	597	5	2009	7	32	17	0	0	0	31	209	1	0	62	211	24	3	1	0	0	12	0
Phascolarctobacterium	0	0	168	450	4700	2575	0	6	603	1	220	76	0	9632	53	6	1	1355	0	0	145	23	91	14	0	451	1	4	2	2	1	18	15	0	1	0	286	2	8	0	644	1446	0	15	0	10	1	0
Streptomyces	300	224	1423	703	610	491	160	244	124	272	393	363	241	414	858	576	181	550	583	190	276	296	501	374	242	376	209	351	495	145	1774	198	835	238	528	403	381	1151	811	276	291	121	203	652	189	124	540	735
Pseudomonas	160	92	435	167	1605	358	186	424	109	415	346	731	119	151	123	128	202	290	104	93	111	123	301	172	94	121	148	433	711	270	683	1457	303	307	1371	147	208	747	400	1702	122	797	179	355	160	2274	692	371
Caproiciproducens	40	11	96	156	2049	1195	8	10	3603	95	875	1388	1	3648	13	625	183	339	2	0	16	1	31	2301	1	77	70	113	117	102	560	853	0	2	14	21	497	0	550	0	279	11	3	15	0	3	319	3
Megamonas	6	2	29	34	149	16783	4	24	147	82	15	288	2	862	0	70	20	75	0	1	4	3	3	47	0	59	9	22	50	107	61	1005	0	23	4	4	36	1	24	1	92	4	0	1	218	1	198	4
Ethanoligenens	61	4	110	180	2829	380	4	3	2464	148	296	3549	1	3745	15	582	86	339	8	1	6	16	32	1055	0	228	92	132	249	167	533	528	6	6	6	24	479	1	223	1	154	23	1	12	1	4	317	0
Intestinimonas	143	6	134	152	3678	443	1	5	950	299	597	2563	0	2575	47	321	177	519	22	0	53	12	178	1234	1	384	135	940	262	182	196	1144	4	13	12	17	338	1	348	1	292	12	8	11	7	4	326	0
Paraprevotella	0	0	29	1840	528	4436	1	5	338	2	471	4186	0	3351	1	48	1	893	1	0	0	0	5	71	0	41	31	10	49	631	8	2	0	33	5	253	10	3	1	0	1659	5	0	23	3	5	75	0
Paenibacillus	214	27	697	1012	2336	474	199	152	803	56	267	1057	11	1489	677	300	335	159	18	10	39	22	37	441	17	95	312	69	116	98	511	1903	1010	25	24	18	367	140	110	19	48	20	22	20	31	35	118	22
Lachnoanaerobaculum	289	6	75	287	4859	772	5	51	485	743	451	1257	5	621	117	98	61	534	7	2	281	15	305	319	4	696	261	120	561	759	120	1357	6	15	12	43	100	8	136	11	71	92	10	18	2	11	305	4
Acutalibacter	34	4	148	160	1924	282	0	0	2559	125	625	1172	2	2870	17	349	59	481	4	0	14	0	24	1436	0	99	29	103	116	44	435	607	3	8	3	16	705	0	620	1	161	6	2	14	3	0	267	4
Christensenella	99	5	241	332	2195	1880	2	7	1741	200	95	1029	1	1876	15	147	27	229	2	0	5	19	7	378	1	302	143	161	151	420	79	1236	6	5	7	8	435	1	182	2	69	28	1	10	4	0	175	3
Porphyromonas	2	4	99	1125	3967	325	10	63	484	8	328	882	2	802	302	93	21	798	1	0	50	0	86	382	8	339	92	800	729	325	25	54	3	5	16	44	41	3	7	2	712	34	3	12	8	1	169	3
Petrocella	72	0	60	204	2052	2743	2	168	568	161	790	2480	1	515	33	125	45	203	2	1	38	16	60	414	0	299	97	97	203	92	75	775	2	4	1	8	123	3	255	0	89	5	8	4	2	2	118	1
Paeniclostridium	6	16	11	435	979	1404	9	2	94	4	13	724	34	1016	5	170	12	58	9	1	5	9	62	134	1	72	54	140	319	2	9	5971	1	2	0	28	80	8	14	1	8	50	0	2	4	1	195	6
Peptacetobacter	11	1	29	579	1435	1480	5	6	108	35	12	604	4	467	6	141	13	50	7	0	2	116	87	97	3	335	59	332	234	191	28	4771	0	9	9	10	65	6	17	2	19	65	3	0	5	7	132	1
Eggerthella	102	0	215	12	2289	282	0	594	248	76	102	59	3	353	74	80	90	90	22	0	399	2	231	108	0	545	26	595	148	161	89	2250	49	4	0	37	19	0	220	9	64	175	5	1	14	21	418	8
Glaciecola	1	1	3	7	17	3754	1	2	7	2	7	3097	1	2565	20	1	1	206	0	0	3	0	8	14	1	8	24	39	104	3	6	8	0	0	5	2	1	1	22	2	4	8	0	0	2	1	1	0
Listeria	99	8	2249	531	706	583	29	114	530	43	383	1167	3	538	70	59	38	84	7	11	4	23	2	72	7	35	9	30	57	23	102	357	3	7	2	6	76	13	152	4	3	1	5	6	1	28	41	14
Cellulosilyticum	12	3	43	1997	319	761	1	15	166	47	175	1338	3	370	5	111	118	69	1	0	4	842	5	157	0	132	31	24	48	16	32	1671	0	8	3	11	47	52	62	0	22	5	0	6	1	1	71	2
Acinetobacter	289	34	153	92	340	250	895	92	48	190	195	178	29	123	70	77	64	104	38	418	149	160	55	128	138	50	158	123	313	243	133	1346	76	67	58	66	385	229	83	66	50	71	88	60	66	65	151	85
Acidovorax	12	24	60	20	1392	35	10	17	14	190	11	60	5	22	41	65	53	16	23	6	1	11	49	215	13	22	37	289	59	314	42	4841	11	11	18	5	10	97	12	27	2	3	19	11	15	1	13	25
Fusobacterium	16	19	64	89	177	44	61	46	68	33	70	301	5	124	15	48	25	96	9	13	21	162	18	50	28	33	11	18	101	5756	35	124	24	12	12	50	55	138	11	93	18	10	24	25	11	16	38	9
Haemophilus	11	18	11	57	288	71	17	136	625	188	12	3125	3	264	26	60	23	123	12	15	5	555	103	101	4	78	23	209	38	83	11	856	9	58	14	35	125	129	25	17	48	11	7	9	15	2	360	2
Enterobacter	8	22	56	16	2583	325	62	31	143	282	1055	503	8	31	29	16	99	22	12	6	41	26	27	21	20	7	15	209	89	377	233	249	90	4	7	8	57	124	100	46	28	229	87	10	9	10	95	15
Hungateiclostridium	60	1	84	196	755	554	9	10	1055	189	111	715	3	1184	15	147	35	322	0	2	26	2	21	362	1	200	44	91	140	128	104	538	3	12	3	15	188	1	133	2	34	9	3	11	3	2	89	6
Enterococcus	28	9	100	433	930	318	50	187	358	113	1272	1417	4	527	15	88	20	190	9	11	3	11	26	157	18	48	35	48	146	50	80	221	19	2	9	28	248	44	72	10	54	20	12	17	22	10	106	13
Lawsonia	0	0	0	8	4237	48	2	211	188	191	6	156	0	51	114	39	52	122	0	1	1	1	49	319	1	1	51	290	125	0	2	299	0	0	4	2	2	1	0	4	220	38	0	3	4	2	119	0
Mycoplasma	37	20	114	239	579	268	94	43	776	117	233	448	18	816	43	165	38	339	12	20	55	20	24	339	31	119	41	75	169	63	115	328	15	23	15	27	173	51	153	12	39	9	12	29	13	17	34	26
Dialister	2	0	5	28	44	15	2	107	63	5	75	2814	1	824	0	86	30	23	0	0	1	45	3	760	1	15	144	195	6	53	104	667	1	30	5	13	8	0	46	0	68	1	0	1	13	0	320	0
Veillonella	7	5	46	53	104	54	7	56	391	543	1911	727	23	96	2	87	17	77	2	5	5	60	7	71	15	45	14	87	31	382	43	1232	6	14	6	54	85	27	42	2	56	158	3	1	4	3	19	2
Cutibacterium	530	33	22	10	122	11	262	206	75	68	13	24	14	26	12	6	218	25	13	361	63	78	37	222	1262	39	241	180	666	86	6	111	34	77	73	29	75	249	7	30	27	488	305	25	166	32	43	31
Aminipila	13	3	54	115	748	1212	0	5	558	52	185	707	3	941	6	109	47	105	1	1	9	8	18	275	2	79	43	152	95	55	233	280	3	1	2	13	149	4	110	2	44	0	3	13	5	0	140	2
Acidaminococcus	3	0	4	102	1088	495	2	4	8	13	37	79	0	1916	3	10	25	324	0	0	3	430	0	5	0	1	16	15	46	216	9	32	1	0	1	49	1	0	0	11	1305	149	2	4	0	0	2	0
Citrobacter	24	24	95	32	418	184	258	7	960	29	154	50	19	26	16	26	24	23	20	28	14	958	17	56	970	11	6	29	61	75	18	44	22	12	29	8	993	40	34	2	288	29	14	33	6	28	101	41
Chromobacterium	1	5	43	4	1515	9	0	1	1	144	1	34	0	5	38	42	62	11	4	3	5	5	29	137	0	1	11	247	70	176	16	3609	6	1	3	0	7	8	4	2	0	2	10	6	6	2	1	3
Muribaculum	1	1	7	119	364	124	3	18	1493	10	412	1112	0	298	126	22	7	532	0	0	14	0	20	170	0	39	70	285	319	59	3	24	0	0	12	8	152	0	2	0	292	15	0	1	6	1	5	0
Adlercreutzia	30	2	124	440	278	423	4	0	247	126	269	478	0	788	0	243	1	179	3	1	1	0	0	443	0	0	24	160	116	0	89	222	0	9	5	15	285	0	1	0	46	5	0	30	0	24	409	0
Anaerococcus	13	4	18	50	273	68	9	13	178	18	57	464	0	988	6	108	56	30	0	68	2	1	170	73	16	39	12	20	65	5	113	2349	11	13	16	8	29	0	10	2	12	5	9	3	2	0	25	6
Monoglobus	20	3	72	115	1020	28	9	2	600	22	90	776	0	879	2	72	25	86	0	0	0	0	8	244	1	131	31	32	53	8	108	568	1	4	0	1	71	0	90	0	25	1	0	8	2	2	75	1
Pasteurella	152	166	138	113	227	110	299	71	52	94	117	404	25	531	209	81	30	132	76	77	25	155	138	20	21	186	36	94	61	29	382	97	43	48	18	75	68	84	71	30	77	24	14	138	37	49	98	128
Fastidiosipila	6	1	14	94	252	251	3	2	347	10	157	881	0	1332	0	154	46	28	0	0	2	0	3	267	0	95	18	29	10	9	84	960	1	0	2	1	99	0	41	0	51	1	0	2	1	0	54	0
Olsenella	13	3	16	21	171	203	3	20	644	3	91	3086	2	316	1	15	7	160	1	0	3	6	7	95	0	1	21	18	96	0	23	121	1	0	8	2	20	0	9	1	71	1	1	2	2	0	49	0
Plasmavirus	81	83	159	18	8	0	995	0	33	37	4	48	0	69	0	33	0	0	864	355	0	54	0	89	0	0	97	34	0	0	190	0	150	0	310	0	1126	0	447	0	0	0	0	0	0	0	0	0
Bibersteinia	0	0	377	0	0	33	0	0	0	0	0	1976	0	0	0	0	0	180	0	0	292	193	301	0	0	0	119	440	315	0	0	339	355	0	0	0	0	301	0	0	0	0	0	0	0	0	0	0
Lactobacillus	41	15	77	206	501	205	32	110	222	107	351	434	3	651	10	104	65	89	2	10	16	8	40	165	61	39	55	271	78	23	69	227	25	30	54	13	118	30	174	70	25	30	21	10	87	40	48	21
Serratia	93	96	205	131	376	90	127	96	44	167	311	103	31	27	76	137	59	109	46	53	104	145	26	107	92	30	86	71	332	89	278	108	89	45	52	15	265	238	106	80	31	82	55	42	45	49	47	68
Lautropia	4	3	24	0	1028	238	0	2	23	147	8	17	0	107	19	27	49	0	0	2	0	46	19	108	3	2	11	165	172	228	1	2526	0	1	0	0	1	0	1	0	28	1	28	0	3	0	7	0
Dysgonomonas	3	3	16	246	1248	128	5	8	338	10	96	670	0	178	192	44	15	342	0	0	16	1	49	224	0	177	51	384	360	33	16	6	0	0	7	22	10	1	1	2	64	26	0	2	1	2	34	0
Amedibacterium	19	1	41	42	1897	35	3	590	224	218	122	104	1	392	2	19	8	110	17	0	34	2	143	86	1	99	32	63	40	27	69	180	20	1	0	56	28	2	32	3	55	3	14	0	1	5	70	0
Intestinibaculum	1	1	5	14	70	36	0	6	19	7	11	109	0	4196	1	2	1	17	0	0	2	0	47	12	0	31	0	17	9	3	6	62	2	1	0	2	9	0	12	0	1	2	1	1	0	0	26	0
Micrococcus	169	14	36	13	43	16	82	588	49	15	4	18	8	6	10	5	29	4	8	35	29	19	30	170	270	8	728	184	153	39	27	119	15	48	7	15	9	353	7	35	23	875	62	33	164	6	14	12
Tannerella	0	2	12	503	609	168	2	19	210	8	124	953	0	131	133	21	6	389	0	0	26	0	23	202	3	102	58	326	362	116	7	5	1	1	4	5	25	6	2	0	24	8	0	2	2	1	28	0
Traversvirus	0	0	0	0	0	0	0	0	0	0	0	0	0	0	4533	0	0	0	0	0	0	0	0	0	0	0	0	0	0	0	0	0	0	0	0	0	0	0	0	0	0	0	0	0	0	0	0	0
Mucilaginibacter	35	4	26	94	1279	96	14	11	146	33	255	895	2	567	56	31	3	205	6	2	6	7	3	84	4	72	47	9	102	5	27	15	6	5	4	19	75	9	7	3	16	1	2	4	0	4	151	5
Duncaniella	1	2	3	555	102	284	0	7	728	5	96	110	0	496	11	108	0	508	0	0	3	0	3	33	0	247	18	20	68	313	5	6	1	0	1	1	120	0	3	0	611	9	0	2	0	1	19	0
Selenomonas	17	0	38	120	216	299	2	18	153	91	81	468	0	904	21	72	52	184	2	0	10	1	23	112	1	43	13	36	34	73	22	766	11	3	5	11	49	2	98	0	22	55	1	1	0	5	65	1
Gordonibacter	4	0	8	99	1579	762	0	5	246	13	38	236	0	113	3	29	2	134	2	0	5	0	1	51	0	142	15	6	49	0	76	155	0	1	5	1	15	2	73	0	34	46	0	10	0	3	215	0
Taylorella	1	0	10	62	1185	347	4	27	76	160	13	139	1	139	23	34	164	2	5	1	21	36	0	79	0	37	36	104	226	61	13	824	0	0	1	0	8	0	3	0	22	29	76	0	2	0	5	1
Caloranaerobacter	220	2	42	183	1445	101	2	2	113	30	48	556	0	369	6	23	23	60	1	0	4	4	1	40	0	23	42	56	31	11	30	368	0	4	1	8	63	2	51	1	10	2	1	3	1	4	57	2
Brachyspira	6	6	14	55	208	41	40	0	3392	16	17	12	2	19	3	9	6	8	6	3	7	5	3	15	8	4	5	5	25	5	7	26	5	8	2	3	37	12	3	6	4	2	4	7	4	7	6	6
Faecalibaculum	3	0	10	53	1457	14	0	0	329	687	208	38	0	373	1	5	3	144	4	0	8	3	12	26	0	24	64	21	34	30	108	85	0	0	0	85	9	0	11	1	137	1	0	0	1	0	5	0
Neisseria	99	3	11	91	870	40	13	31	86	179	20	337	3	33	10	98	5	48	4	13	5	6	4	188	12	35	177	27	24	121	6	776	3	2	9	35	18	34	8	1	4	65	15	3	32	4	75	9
Acetobacterium	18	3	13	46	65	119	0	1	259	32	121	1149	1	660	3	91	10	36	1	1	0	8	2	89	1	20	3	45	24	48	30	360	1	1	2	2	59	0	105	0	39	17	0	1	0	6	72	2
Lactiplantibacillus	7	2	31	95	261	28	15	105	127	17	78	1545	1	592	10	148	0	20	0	5	9	2	13	16	12	17	7	10	43	0	12	116	1	1	5	0	25	2	47	2	8	11	0	14	0	13	21	1
Mageeibacillus	1	5	97	159	277	336	0	1	771	25	76	212	1	564	1	61	15	153	2	0	2	0	3	107	0	8	11	22	38	2	93	65	0	4	0	0	172	0	51	0	25	4	0	2	3	0	71	0
Hathewaya	9	4	78	117	362	309	6	79	114	43	323	783	0	245	11	44	14	151	1	1	24	31	9	65	0	15	18	4	40	59	26	104	3	21	1	38	81	4	54	2	43	2	0	6	0	0	88	1
Aneurinibacillus	6	0	176	81	189	213	1	192	84	41	115	260	1	221	13	39	42	133	1	0	17	1	19	103	1	57	28	35	37	64	25	653	13	8	3	13	74	0	73	0	20	1	1	2	0	3	24	0
Lactococcus	17	137	52	83	123	655	79	55	108	18	108	63	2	255	13	20	49	76	5	41	75	11	1	41	48	145	13	10	108	6	23	45	19	33	13	25	153	35	27	42	16	66	22	12	7	21	43	20
Cupriavidus	19	7	35	21	99	139	14	13	22	18	23	31	3	51	32	25	6	12	23	11	13	26	17	28	19	15	12	26	125	22	40	147	31	16	13	1598	20	50	34	4	33	14	11	12	14	23	9	31
Desulfotomaculum	18	3	23	69	565	119	4	5	215	22	79	341	3	431	3	38	18	61	0	1	5	0	10	156	1	31	11	92	74	9	65	224	3	4	2	2	91	0	43	1	25	2	2	8	2	1	47	2
Campylobacter	16	29	95	99	328	55	96	31	187	43	114	387	9	126	28	46	44	100	12	45	22	15	47	107	46	28	22	24	159	26	52	51	23	17	13	11	80	59	22	26	19	12	11	19	13	18	46	25
Flavobacterium	44	36	79	65	208	69	118	38	46	38	106	569	6	262	33	40	11	107	18	27	21	18	15	58	36	45	21	20	124	51	39	55	37	11	16	47	81	26	24	11	23	15	8	26	26	25	38	51
Erysipelothrix	11	1	61	113	1083	70	6	41	264	95	112	96	1	143	7	35	3	65	0	1	26	7	18	91	1	47	40	27	43	13	58	118	1	4	3	18	35	2	18	2	41	6	1	5	0	1	17	0
Treponema	7	5	41	58	112	51	11	8	86	17	86	126	2	368	7	23	11	27	1	1	2	5	0	36	5	34	18	12	255	30	23	1000	0	6	2	7	21	2	11	6	11	6	5	14	3	3	23	5
Hymenobacter	312	16	33	305	75	94	62	27	28	10	35	215	5	239	27	44	4	433	18	14	12	12	14	20	24	19	9	22	36	24	71	30	16	5	18	11	12	16	19	7	289	8	2	9	4	3	25	33
Caloramator	2	1	34	77	230	53	3	5	167	95	154	272	0	552	9	33	41	172	2	1	2	15	8	124	0	13	15	3	20	161	14	29	0	11	1	7	52	0	61	0	39	7	1	12	2	5	60	1
Halomonas	89	10	152	51	109	84	149	32	24	22	50	63	16	76	146	76	19	19	25	117	5	16	10	27	15	14	33	48	67	38	578	67	41	7	27	12	121	42	36	8	8	29	20	10	11	8	23	11
Desulfosporosinus	13	1	9	68	117	1207	4	6	82	9	35	63	1	370	1	28	22	20	1	0	2	37	0	105	1	5	7	7	23	3	26	196	1	2	0	0	59	8	9	2	13	2	0	2	7	1	27	5
Blattabacterium	4	11	26	123	353	29	32	21	122	12	45	278	3	590	19	17	21	44	8	7	13	2	7	24	16	13	13	18	338	1	27	41	9	9	4	6	52	4	7	6	11	2	9	41	8	10	31	15
Chryseobacterium	26	32	83	57	627	25	88	34	101	38	115	154	13	84	29	39	22	90	12	12	20	19	15	52	27	46	19	28	121	29	57	50	20	17	12	20	71	17	41	7	28	15	15	27	11	23	46	23
Finegoldia	17	4	48	50	145	118	1	126	105	20	36	516	0	154	14	39	36	99	0	10	9	61	75	61	36	110	17	18	35	113	40	147	35	6	25	11	63	4	3	2	1	1	3	1	6	3	15	2
Synechococcus	49	10	39	65	690	136	6	37	101	27	31	211	0	151	7	29	19	77	4	3	6	4	24	40	7	33	29	23	58	42	20	107	6	23	3	14	37	16	26	2	55	11	6	13	42	3	18	14
Sphingobacterium	3	1	23	21	580	95	20	8	35	9	232	58	3	631	2	10	3	120	6	10	3	7	4	19	4	105	8	2	28	136	16	4	4	2	4	5	19	5	9	4	60	3	7	4	6	0	67	3
Pantoea	104	30	32	44	182	55	57	29	51	67	95	89	49	59	16	33	10	13	79	52	48	58	3	77	59	11	70	81	78	42	32	94	32	7	51	3	101	22	51	2	12	35	9	2	3	8	7	8
Cyanobacterium	0	0	3	11	83	13	4	1	195	0	2	4	0	922	0	3	0	4	0	3	1	0	1	17	0	1	0	1	587	0	0	8	0	0	0	5	1	0	0	0	1	0	0	51	2	0	17	1
Desulfitobacterium	11	0	35	23	305	78	5	2	114	4	230	351	4	101	0	104	30	21	1	1	2	0	2	149	1	15	6	7	43	33	45	137	0	1	0	2	37	1	68	0	118	1	1	1	2	2	36	1
Mogibacterium	4	2	19	73	194	40	0	2	347	29	49	559	0	163	3	33	15	40	0	1	1	5	10	86	2	21	37	14	14	10	11	204	0	0	2	2	28	2	5	2	10	4	1	3	1	0	28	1
Paludibacter	1	0	9	44	420	53	2	6	54	6	231	403	1	39	32	6	2	144	0	0	8	2	11	87	0	43	36	123	153	58	2	5	0	1	2	8	24	0	0	2	63	5	0	5	1	3	19	2
Parvimonas	9	0	39	28	79	168	1	52	153	14	94	110	1	255	1	34	49	71	0	2	1	44	1	83	11	25	2	8	25	14	27	463	4	3	0	1	22	38	20	41	2	1	6	2	5	2	17	1
Brochothrix	6	1	9	14	85	10	4	1	87	8	4	128	0	177	2	22	38	16	0	1	1	0	2	27	1	41	0	3	19	2	22	1238	2	21	3	7	6	0	2	0	4	0	1	0	0	0	2	0
Crassaminicella	3	1	26	61	413	28	2	2	286	17	29	260	2	368	4	31	5	28	0	0	2	4	12	95	0	11	41	27	46	14	16	82	1	2	1	2	42	0	12	1	11	3	1	0	1	1	29	1
Petrimonas	1	0	1	416	101	76	2	5	84	9	38	34	0	456	7	8	2	188	1	0	0	0	2	20	0	43	12	7	34	23	1	4	0	0	2	11	15	0	0	0	368	1	0	1	0	0	28	1
Micromonospora	22	16	175	92	35	29	15	24	217	14	29	40	16	24	108	46	12	20	47	30	26	26	3	28	22	15	30	33	37	16	167	13	83	6	53	3	64	58	78	43	11	11	10	11	27	15	12	17
Rufibacter	1	1	5	239	16	207	4	1	2	1	58	557	0	517	2	13	0	121	0	1	3	0	4	4	0	0	1	2	6	0	0	1	0	0	0	2	1	2	1	0	185	1	1	1	0	0	2	1
Bacteriovorax	3	0	16	10	85	7	2	3	28	2	5	4	0	250	5	1	0	3	2	1	0	0	0	3	0	1	3	28	4	1	1	1460	0	1	0	1	10	0	1	0	5	0	0	0	1	1	11	0
Leptotrichia	9	7	28	36	75	16	20	14	122	11	16	270	4	436	11	24	7	32	5	6	2	8	5	42	6	2	3	2	259	8	30	26	7	3	1	34	24	31	9	1	11	4	2	26	8	3	25	6
Rothia	7	3	7	571	70	13	10	10	23	141	19	227	19	20	0	0	16	57	2	3	4	14	13	15	8	27	15	106	82	4	12	42	2	7	5	15	10	156	7	1	26	2	73	0	0	2	28	2
Liberibacter	5	1	6	12	227	28	5	246	325	59	18	125	0	63	1	3	3	6	0	2	5	0	0	16	4	0	1	0	483	4	11	42	2	0	9	1	33	1	1	1	1	1	0	2	1	1	144	4
Gemella	8	3	12	247	265	61	13	11	118	14	10	321	16	66	4	4	24	211	2	6	12	1	10	36	6	26	8	8	41	7	4	71	8	0	23	16	26	15	7	8	3	6	9	3	3	0	8	5
Frankia	28	4	49	29	478	150	2	6	58	102	27	127	5	83	40	43	18	37	9	2	23	7	17	24	4	40	14	19	70	30	47	21	15	13	12	2	14	21	51	3	44	11	2	2	5	2	24	3
Arthrobacter	10	5	46	19	29	15	16	93	65	29	254	22	5	51	21	26	18	9	11	10	3	11	3	13	13	6	17	17	23	442	37	34	7	4	7	19	41	20	130	3	6	192	4	17	38	4	3	4
Mamastrovirus	0	0	0	0	0	0	0	0	0	1840	0	0	0	0	0	0	0	0	0	0	0	0	0	0	0	0	0	0	0	0	0	0	0	0	0	0	0	0	0	0	0	0	0	0	0	0	0	0
Megasphaera	4	0	6	45	190	155	0	26	76	3	64	252	1	322	7	24	2	171	0	0	1	5	17	84	1	0	2	12	10	0	6	118	0	0	2	1	1	2	31	0	93	11	2	1	1	1	11	0
Xanthomonas	5	4	37	13	34	12	5	3	10	25	15	7	2	10	23	12	21	37	5	8	6	3	133	11	8	68	6	57	15	6	33	441	8	9	13	98	8	76	9	3	110	19	2	150	6	1	63	141
Arachidicoccus	6	5	5	32	15	138	8	3	0	0	80	1070	0	225	1	2	1	66	2	2	2	3	2	15	6	1	3	5	11	7	10	6	1	2	5	3	5	1	14	1	1	3	1	2	1	2	9	3
Capnocytophaga	3	4	21	45	136	602	24	138	47	9	30	353	3	49	7	6	4	42	0	6	0	2	4	9	2	9	8	6	47	11	7	8	6	1	3	14	25	7	7	2	32	6	3	4	4	4	14	7
Sulfurifustis	1	3	19	4	510	5	0	1	7	65	3	6	0	4	16	12	10	3	1	1	1	1	6	68	0	0	5	53	19	106	1	821	0	0	1	0	2	0	1	0	0	0	3	0	0	0	1	0
Proteiniphilum	1	2	3	96	246	60	0	4	16	0	33	200	1	105	24	14	4	155	0	0	9	1	15	169	2	24	25	195	213	2	4	1	1	0	1	7	21	0	1	2	55	11	0	0	1	0	20	1
Helicobacter	9	8	28	45	145	59	28	20	88	10	41	68	4	157	9	20	7	126	6	4	7	4	10	52	6	32	4	20	44	15	16	402	7	4	3	3	24	12	12	0	10	2	4	15	8	5	25	7
Spiroplasma	19	15	46	31	229	36	51	11	139	20	42	66	13	145	18	24	15	33	7	14	16	8	30	46	7	20	6	17	81	12	36	72	7	24	7	3	115	12	48	4	14	5	5	27	16	36	28	16
Sphingomonas	221	7	55	36	284	23	33	79	21	34	51	70	16	29	44	25	10	11	14	54	11	9	7	45	19	7	10	36	28	13	52	59	39	4	23	12	41	35	35	12	6	17	5	4	9	4	31	15
Thermoclostridium	7	0	15	41	234	13	6	5	157	18	46	215	0	405	2	10	2	28	0	2	2	1	5	44	1	13	4	23	13	3	34	100	0	1	0	1	112	0	61	0	9	1	0	1	0	1	13	0
Brevefilum	5	3	6	15	115	1	0	1	333	8	32	88	0	646	0	42	0	8	0	0	0	0	0	44	7	2	7	2	9	2	73	2	0	0	3	9	79	0	27	0	15	2	0	2	1	0	68	4
Peptoniphilus	6	0	27	31	193	31	8	79	119	16	44	75	1	125	4	26	13	34	3	1	7	17	132	43	14	8	18	21	35	15	46	273	18	1	4	2	49	5	22	3	8	4	13	1	2	1	11	2
Leadbetterella	1	0	41	40	1011	32	1	0	28	0	84	78	0	47	0	4	2	20	0	0	0	0	0	46	0	38	3	7	8	22	12	7	0	1	0	7	1	0	1	0	9	0	0	2	3	0	28	2
Deinococcus	9	3	30	30	172	49	9	45	85	17	90	52	3	113	25	42	36	30	11	6	10	8	7	82	89	5	8	20	28	31	50	23	14	4	10	5	16	19	43	4	9	11	180	9	5	4	18	6
Aeromonas	47	8	64	18	311	153	20	15	24	38	80	82	4	31	25	18	12	9	12	6	16	12	5	25	62	12	19	42	94	47	29	100	5	7	2	9	15	33	20	2	4	8	13	9	6	7	11	8
Spirosoma	73	5	18	96	480	28	19	130	27	6	48	31	6	54	10	10	22	31	7	30	9	6	7	11	6	9	40	39	44	7	11	40	5	7	3	2	119	10	14	1	12	13	3	4	5	3	9	10
Desulfobulbus	0	0	0	5	8	661	1	4	103	2	3	206	0	397	0	1	0	3	0	0	0	1	1	5	0	0	5	1	0	8	1	38	0	0	1	3	1	0	1	0	0	0	2	0	6	0	121	1
Slackia	0	1	5	9	110	265	0	1	265	4	112	114	0	332	0	6	4	81	0	0	0	1	0	16	1	2	7	1	51	0	18	103	1	0	3	0	18	1	1	0	12	3	0	2	0	0	9	0
Microbacterium	37	21	69	38	51	27	16	58	304	10	38	135	13	32	30	38	13	23	21	15	11	14	4	21	18	13	21	22	19	11	71	50	38	14	29	5	43	30	26	12	4	21	12	9	20	5	10	11
Methylobacterium	32	21	74	42	78	33	15	18	161	27	37	56	13	56	45	37	7	42	24	32	11	10	5	22	19	6	24	51	29	22	78	17	44	8	31	3	27	33	39	7	13	9	12	11	14	7	135	14
Geobacter	2	2	9	16	224	10	3	14	67	9	16	556	1	100	10	10	2	10	2	3	3	3	0	25	4	5	6	9	88	4	14	79	4	2	3	3	10	13	15	1	9	3	2	6	1	1	13	2
Dehalobacterium	0	1	2	50	142	16	0	1	218	10	16	126	0	400	0	35	0	1	0	0	1	0	0	61	0	3	11	18	5	1	44	233	0	1	0	2	60	0	11	0	10	0	0	0	2	1	18	0
Halobacteriovorax	1	1	9	10	29	581	1	1	7	1	45	551	1	190	0	1	1	7	0	0	1	0	2	4	0	10	5	2	9	1	5	13	2	0	0	0	6	3	5	1	5	0	1	0	0	0	1	0
Polaribacter	6	17	37	39	127	231	42	6	21	16	48	53	3	133	21	20	8	89	5	9	6	7	10	64	16	38	13	15	72	63	19	5	10	9	8	12	36	16	11	2	56	4	4	13	8	8	15	16
Methanobrevibacter	7	6	15	7	18	7	12	4	629	3	11	199	0	392	5	32	3	29	3	1	0	3	3	3	9	3	1	2	7	0	3	4	5	5	1	1	13	1	3	1	11	0	0	6	2	4	1	1
Buchnera	11	9	19	16	181	525	45	14	10	38	81	19	4	23	9	7	10	9	5	12	11	6	8	19	20	5	6	6	38	32	8	25	9	2	3	4	43	12	13	4	27	9	10	15	8	9	17	11
Mycolicibacterium	20	22	221	217	40	16	11	12	15	14	19	29	16	26	41	41	6	19	23	6	15	18	1	21	16	10	15	25	27	21	98	43	42	6	17	7	27	33	40	9	4	8	6	10	11	6	65	11
Cytomegalovirus	0	0	0	0	0	0	0	0	0	1	0	0	0	0	0	0	1	0	0	0	0	0	0	0	0	0	0	5	0	594	1	0	1	0	0	0	0	2	1	0	0	581	3	0	167	0	40	0
Mucinivorans	9	0	28	43	308	32	2	3	93	5	33	414	0	177	6	6	1	49	0	0	0	0	0	26	0	12	7	1	32	2	9	1	0	0	2	4	16	0	2	0	2	0	1	1	0	0	33	2
Acetoanaerobium	7	0	12	52	128	72	5	2	123	22	107	83	0	164	0	33	2	21	0	0	2	1	0	59	2	7	11	6	24	4	19	312	0	1	2	1	40	2	13	0	11	2	0	0	0	0	8	0
Apibacter	1	1	5	23	13	17	11	4	26	1	16	1086	0	14	1	14	1	38	1	3	0	2	2	11	1	2	2	1	7	4	2	7	1	0	1	1	5	4	23	0	10	3	1	1	1	3	2	2
Acholeplasma	6	5	19	54	157	28	8	5	130	2	41	160	4	189	3	24	6	30	3	1	5	2	11	155	3	5	8	2	18	100	10	29	3	2	2	7	26	1	23	1	2	0	1	5	1	1	22	2
Ottowia	0	0	9	4	14	317	1	5	52	2	32	68	2	235	6	2	27	5	1	0	1	63	0	43	4	1	2	0	278	3	8	40	3	1	0	9	1	5	2	1	47	3	37	0	8	0	2	0
Actinomyces	33	5	55	95	83	38	10	85	20	21	17	66	16	46	28	26	12	43	17	6	16	27	15	33	15	34	13	14	30	16	60	51	26	9	12	10	15	45	30	18	2	13	19	8	11	6	14	6
Coriobacterium	5	0	4	27	73	72	0	2	52	6	28	702	0	110	3	9	1	33	0	0	0	1	2	38	1	4	8	5	12	1	9	88	0	5	1	0	5	0	2	2	12	1	0	0	0	0	3	0
Thermoanaerobacterium	14	5	62	37	85	118	16	15	97	120	67	43	0	116	11	18	10	37	4	2	4	3	8	26	9	28	11	79	42	6	32	29	3	1	2	17	43	4	15	0	42	0	2	2	3	0	13	3
Weissella	3	0	9	41	213	14	7	13	116	188	93	50	1	158	2	13	8	38	3	2	7	5	1	28	0	8	11	3	21	5	25	59	3	1	2	36	21	3	9	3	55	1	4	0	1	6	6	1
Bordetella	13	8	32	15	57	180	6	12	34	14	30	17	6	90	19	11	15	10	18	7	6	60	5	44	6	6	9	20	170	12	29	125	30	6	11	0	12	21	14	1	35	6	36	10	9	3	7	12
Ezakiella	0	0	12	38	77	2	1	10	27	5	61	139	1	210	1	44	3	21	0	0	2	0	9	81	0	9	1	14	13	3	14	281	3	10	2	1	12	1	58	0	3	0	2	0	1	3	8	0
Nitrosomonas	15	1	24	45	280	20	1	4	13	34	18	105	1	42	6	19	8	9	2	2	1	2	10	40	7	1	5	36	27	31	4	346	0	1	1	1	12	2	4	1	2	3	3	2	2	2	18	2
Mycobacterium	30	20	81	42	65	30	8	11	21	14	40	58	16	58	55	38	12	17	23	11	21	17	6	14	16	7	24	21	28	11	130	18	26	14	32	7	25	43	40	17	11	11	6	20	9	13	13	18
Comamonas	13	3	13	46	116	14	14	13	7	3	10	129	3	17	3	9	4	17	7	6	7	9	10	13	0	37	10	6	16	8	3	95	26	1	14	23	20	46	14	11	46	107	7	15	26	2	24	29
Pedobacter	17	5	26	64	56	96	22	8	17	7	30	58	4	505	11	8	10	52	2	4	4	7	11	5	9	6	14	4	30	16	6	21	6	6	8	5	19	11	6	2	12	3	3	7	2	9	4	12
Proteus	11	11	49	40	155	45	72	10	9	32	91	21	6	43	20	18	19	28	24	10	16	10	7	62	13	13	10	16	47	33	8	29	16	7	11	10	51	26	27	24	14	4	17	13	4	30	7	15
Rubrobacter	3	1	41	76	115	16	1	7	133	1	38	117	2	146	9	45	1	62	7	0	4	2	1	46	3	3	12	3	22	2	22	160	8	1	0	2	54	4	22	3	12	2	3	3	0	0	3	1
Stenotrophomonas	6	13	51	17	183	19	7	5	3	45	26	46	3	25	23	26	15	10	16	13	11	8	4	40	7	5	5	23	11	62	96	279	15	6	12	4	10	14	19	4	6	5	5	6	7	4	9	7
Paracoccus	32	25	24	17	41	26	228	11	16	56	17	41	5	21	19	14	4	16	13	16	15	53	6	28	12	11	13	25	30	8	45	8	28	4	9	15	43	17	9	6	77	3	5	30	3	1	34	19
Limosilactobacillus	0	1	11	31	68	9	5	20	99	4	108	539	2	48	3	17	9	8	1	2	3	3	2	22	3	1	5	10	11	1	6	36	1	1	0	1	29	2	20	1	5	1	1	0	1	59	10	2
Pigmentiphaga	3	1	0	3	14	370	1	0	59	1	19	24	0	146	1	1	0	1	0	0	0	56	1	72	0	0	0	0	318	1	6	19	0	0	0	1	0	3	1	0	40	0	45	1	1	0	13	0
Murdochiella	2	0	6	20	160	64	1	7	48	2	23	182	0	335	1	15	3	17	0	0	5	1	2	77	0	5	3	2	10	2	10	141	0	0	2	3	14	0	6	0	6	1	1	1	0	0	26	0
Arcobacter	21	32	46	39	113	24	71	18	13	19	43	26	5	33	23	28	12	33	13	20	22	11	10	20	12	9	8	10	79	5	18	14	5	7	4	49	54	21	11	4	9	15	13	22	38	12	38	54
Entomoplasma	1	2	4	385	359	9	2	8	21	10	2	65	1	137	9	7	3	3	1	2	0	3	0	32	0	2	3	5	11	1	12	40	2	1	2	1	3	0	5	3	6	9	0	1	1	0	7	0
Gudongella	0	0	2	15	46	13	2	0	61	3	14	373	0	283	0	1	3	5	0	0	1	0	7	89	0	1	2	0	0	5	28	48	1	3	1	0	18	0	17	0	4	0	0	2	0	0	24	0
Pseudopedobacter	4	1	4	16	12	19	7	0	217	2	133	415	0	39	22	5	0	64	1	2	1	2	2	59	1	6	5	70	62	0	3	0	2	0	0	1	3	2	0	0	5	1	0	1	1	0	1	1
Schaalia	10	2	7	58	372	46	3	18	6	8	0	153	20	14	2	1	0	99	1	3	1	0	10	2	1	116	7	12	23	9	3	9	1	1	1	11	3	31	2	0	1	3	12	1	3	0	30	0
Acetohalobium	0	0	4	90	584	40	0	3	26	5	12	122	0	76	1	8	3	17	0	0	0	1	1	9	0	9	8	3	49	5	5	12	0	0	2	4	4	0	12	0	8	0	0	0	1	2	7	0
Ruminiclostridium	13	3	21	18	178	9	8	4	53	5	15	75	0	111	4	6	12	6	0	1	7	1	29	15	1	0	10	93	18	1	305	31	0	5	0	0	25	4	18	0	2	0	2	6	0	3	17	1
Alkaliphilus	6	2	17	71	176	54	4	4	98	2	17	110	0	199	1	22	2	23	2	0	2	6	4	23	0	16	15	10	21	1	12	95	1	0	3	1	34	1	9	1	3	4	1	2	0	1	12	0
Thermaerobacter	18	1	22	17	234	47	1	0	109	41	9	49	2	153	14	20	4	21	1	2	18	0	10	22	2	16	5	8	15	24	33	13	6	2	7	7	37	3	24	2	30	2	0	1	1	0	11	4
Thermobifida	3	2	16	25	23	1	0	0	195	0	5	381	1	181	1	3	1	4	0	1	1	1	1	10	1	3	1	2	5	1	10	17	1	0	0	0	46	0	17	0	3	2	2	2	0	0	96	0
Elusimicrobium	6	3	11	27	30	52	5	4	31	6	55	537	2	22	2	5	6	13	0	1	6	1	2	27	1	31	5	7	34	1	13	31	2	0	1	0	9	1	11	0	60	2	0	2	3	0	8	0
Geosporobacter	16	0	19	55	51	45	2	1	91	8	29	254	1	103	2	10	10	30	0	0	2	3	0	17	2	22	7	3	7	15	4	99	3	1	1	0	33	0	17	0	12	1	0	1	1	1	21	0
Tenuifilum	2	0	2	233	245	103	1	9	16	5	14	223	1	51	2	5	1	37	1	0	1	1	3	14	0	4	5	3	50	1	2	1	0	0	1	4	9	1	0	0	1	0	1	0	0	0	3	0
Laribacter	1	0	0	5	23	24	0	0	3	3	2	179	0	0	0	0	0	52	0	0	0	0	2	1	0	1	1	0	0	2	0	29	0	0	0	0	1	0	3	0	5	0	0	0	0	0	3	0
Azospirillum	7	12	51	43	167	27	7	11	25	6	34	59	8	71	20	18	10	16	12	7	2	3	1	61	4	12	6	19	30	10	49	62	14	0	13	2	35	12	32	8	6	5	2	5	6	5	29	9
Lysobacter	3	6	22	12	309	3	3	5	34	23	24	23	4	45	7	15	7	12	6	5	6	7	3	35	10	9	9	7	31	14	64	174	6	0	5	3	22	10	18	3	10	3	4	8	0	2	14	6
Candidatus Phytoplasma	5	2	20	73	157	32	4	46	68	14	52	62	0	164	3	7	6	20	3	0	2	2	3	31	4	15	3	13	36	32	18	47	2	4	1	0	33	1	12	0	13	3	1	1	1	0	28	2
Candidatus Arthromitus	10	1	19	62	182	48	4	6	85	15	20	78	0	161	3	22	6	30	1	2	1	0	0	46	1	2	29	7	19	2	16	40	1	4	1	3	35	1	34	2	5	6	0	2	1	1	15	5
Nocardioides	29	10	73	39	30	21	21	24	16	6	21	50	12	27	49	33	5	9	21	10	16	16	2	29	20	8	10	19	25	4	85	15	50	5	20	9	25	37	38	10	5	7	14	10	16	13	8	15
Niveispirillum	1	1	5	7	662	6	1	0	24	39	3	82	2	30	1	2	1	19	0	0	0	0	3	13	0	0	5	6	30	6	2	26	2	0	2	0	7	1	10	0	2	0	0	1	0	0	9	1
Dehalobacter	1	2	20	14	74	4	2	0	290	0	9	25	0	169	1	0	18	8	0	0	1	0	11	12	0	1	7	0	34	0	8	79	0	0	0	0	32	1	5	0	3	0	0	0	0	0	193	1
Mahella	4	0	19	73	160	54	0	15	144	8	18	143	0	95	5	27	0	24	0	0	1	3	1	16	0	2	5	2	16	11	10	56	1	0	0	0	38	0	4	0	0	0	0	1	1	0	15	0
Nostoc	10	15	35	54	66	39	41	19	10	18	54	60	6	35	20	28	6	18	2	5	13	7	6	9	10	1	7	7	133	9	22	77	11	3	2	9	22	18	4	3	12	4	4	24	1	6	9	6
Kroppenstedtia	8	0	3	16	102	2	0	3	247	13	24	96	0	127	0	20	5	4	0	0	1	0	1	24	0	4	3	12	8	0	25	140	0	0	0	0	34	0	34	0	7	0	1	1	0	1	10	0
Empedobacter	4	3	12	84	69	16	9	3	41	6	40	333	3	40	2	6	5	16	3	2	5	1	1	29	4	7	2	6	28	2	13	14	2	6	0	1	14	2	6	2	3	0	1	1	2	3	0	2
Pseudoalteromonas	12	13	37	20	133	39	41	8	22	18	50	49	6	27	9	20	11	22	4	6	11	7	6	61	15	12	6	6	46	21	20	26	11	10	11	9	29	20	5	5	9	5	3	9	4	12	31	17
Algoriphagus	2	1	8	39	356	13	4	7	82	4	41	91	1	33	18	3	1	43	0	1	4	2	4	31	4	15	7	40	58	1	8	6	2	1	1	2	8	0	3	0	6	1	0	0	2	2	1	0
Denitrobacterium	0	1	4	14	81	135	0	0	128	5	35	242	0	90	0	6	0	38	0	0	0	0	0	8	0	2	5	5	17	0	17	50	0	0	0	0	2	0	15	0	5	1	0	2	0	2	27	0
Parolsenella	0	0	2	0	457	3	1	0	66	0	35	133	0	45	5	0	0	2	1	0	0	0	0	0	0	0	0	0	27	0	2	152	1	0	0	0	0	0	1	0	24	0	0	0	0	0	0	0
Endomicrobium	0	0	31	105	559	4	0	4	8	2	14	12	0	22	5	3	2	6	0	0	1	1	0	3	0	7	0	3	4	0	3	104	0	0	1	6	2	0	6	2	0	1	0	0	1	0	16	1
Tissierella	2	3	124	89	50	4	3	0	436	5	13	10	0	33	3	12	0	9	0	0	1	1	0	7	2	1	0	0	15	0	2	28	1	0	0	0	73	1	10	0	0	1	0	1	0	1	1	0
Anoxybacter	4	2	10	33	56	19	3	7	132	8	32	152	0	216	2	16	5	45	0	0	0	2	2	22	1	8	3	9	18	3	9	11	0	8	2	2	16	1	10	0	12	6	1	2	1	0	14	0
Phoenicibacter	1	0	24	16	101	100	1	1	112	5	27	73	0	152	0	7	2	22	0	1	0	2	0	116	1	0	3	1	20	4	23	36	0	1	1	0	6	0	4	0	6	5	0	1	0	0	38	0
Denitratisoma	2	0	2	2	19	13	1	0	0	7	4	67	0	0	3	4	0	0	3	0	0	0	0	4	0	0	1	3	1	4	8	49	5	0	0	0	0	0	0	0	0	2	0	0	1	0	9	0
Syntrophomonas	1	0	7	9	107	30	0	20	132	7	16	181	0	95	4	11	0	11	0	0	3	0	0	17	0	4	4	16	24	22	29	107	0	0	2	0	5	1	35	0	1	4	1	2	0	0	5	0
Rippkaea	1	0	3	8	6	34	1	0	46	2	2	88	0	283	0	3	2	2	1	0	0	0	0	4	0	8	5	1	233	0	2	9	1	0	0	0	2	1	1	0	2	1	0	26	0	0	6	2
Candidatus Desulforudis	7	5	4	31	533	20	0	1	8	5	17	25	0	15	3	4	1	13	0	0	1	0	2	24	0	70	15	18	18	32	5	29	1	1	0	1	2	1	4	1	0	1	2	0	0	0	3	0
Peptoclostridium	3	0	1	129	50	204	1	0	33	1	3	42	0	291	0	6	0	3	1	0	3	0	1	19	0	0	17	6	2	0	18	40	0	1	0	0	26	0	3	0	1	0	0	2	0	0	10	0
Massilia	34	12	44	31	43	16	12	30	7	27	22	47	11	19	19	23	2	14	15	13	15	8	4	11	16	10	15	6	18	12	38	105	14	5	7	17	6	29	16	10	4	3	3	4	16	10	34	8
Staphylospora	0	1	0	1	13	0	1	0	69	1	0	2	0	371	0	0	0	1	0	1	0	0	0	7	0	0	4	1	206	0	0	3	0	2	0	0	2	0	0	0	0	1	0	18	0	0	2	0
Calothrix	13	6	19	14	97	7	27	5	15	10	12	20	5	168	10	9	2	12	8	5	7	1	6	7	7	3	16	5	173	2	7	7	6	5	0	9	21	16	4	3	6	0	2	26	5	7	10	13
Muricauda	0	0	3	162	72	13	2	1	14	2	25	153	1	24	28	9	1	127	1	1	2	0	3	70	0	38	5	49	48	19	3	1	1	0	4	0	2	0	0	0	13	2	1	1	1	0	1	1
Filifactor	1	0	11	67	161	32	1	4	76	6	14	89	0	120	1	40	6	23	0	0	0	11	1	19	0	3	10	2	36	23	1	71	0	0	1	4	45	0	4	0	3	0	0	0	0	0	7	0
Leptospira	6	6	20	22	58	16	11	1	90	10	96	14	1	45	3	5	5	16	3	7	8	0	1	26	3	1	5	5	226	8	15	24	5	3	2	1	12	4	5	2	10	1	0	8	3	7	7	3
Alkalitalea	1	0	2	15	178	8	4	0	17	1	72	132	0	59	25	3	1	93	1	0	5	0	2	71	0	13	13	40	83	9	1	3	0	1	2	1	1	1	0	0	19	0	0	1	1	1	9	0
Chitinophaga	6	1	16	46	38	16	4	10	111	4	109	56	5	50	4	16	2	75	1	4	3	1	1	13	5	72	5	4	8	59	20	20	3	2	1	0	7	7	26	3	23	4	2	3	5	4	8	4
Shewanella	10	14	39	18	123	16	21	13	9	20	51	34	2	123	9	22	8	19	2	7	13	10	4	21	8	5	5	11	35	9	20	41	9	6	5	7	21	9	16	3	9	7	3	5	2	8	13	4
Indioceanicola	0	1	0	0	217	2	0	0	283	52	0	0	0	2	5	5	1	0	0	0	0	0	0	18	0	0	0	0	1	0	1	1	2	0	1	0	13	0	0	0	20	0	0	1	2	0	247	0
Pediococcus	1	1	7	8	19	138	7	14	7	4	5	565	1	13	0	13	0	9	1	1	2	2	2	2	5	2	0	1	4	2	0	7	6	0	1	1	10	0	4	1	4	0	2	0	0	1	3	1
Opitutus	2	2	7	0	4	6	2	3	48	0	107	605	0	16	2	0	0	3	2	0	1	0	0	22	4	3	1	2	0	0	1	7	0	2	4	0	1	3	2	0	1	0	0	1	3	0	3	2
Thermovirga	1	0	13	8	49	64	0	1	14	7	50	481	0	2	2	2	16	8	0	0	2	1	1	16	0	21	3	2	9	14	7	6	0	1	0	1	25	0	11	0	0	5	0	0	0	0	8	0
Sulfurimonas	2	2	20	14	23	6	21	7	64	16	9	42	1	257	1	24	10	34	2	3	5	2	1	11	1	3	12	1	19	1	5	15	4	13	2	3	23	4	7	2	18	1	2	11	0	2	17	3
Candidatus Saccharimonas	4	0	6	18	28	5	0	2	37	12	18	396	1	58	4	5	11	55	2	0	1	2	0	52	2	8	0	1	2	43	1	9	0	1	0	12	15	1	7	0	0	3	0	1	2	1	15	0
Ralstonia	28	5	33	30	91	29	13	29	15	13	13	58	4	44	4	5	0	10	16	9	12	11	22	25	10	12	19	11	18	8	24	67	19	9	9	2	7	25	18	2	5	4	5	2	8	3	38	2
Pseudoclostridium	4	1	1	20	86	8	1	0	102	1	103	127	0	106	7	3	3	8	0	0	0	1	3	25	0	9	33	11	10	0	14	52	0	1	0	0	37	1	18	0	27	0	0	2	0	1	11	1
Geobacillus	7	1	14	69	118	74	9	5	25	8	23	27	2	44	6	12	18	80	0	7	1	4	1	23	3	7	0	5	24	8	10	45	7	1	0	0	19	3	30	3	3	41	24	3	0	11	1	1
Rhizobium	13	5	27	19	92	13	4	15	50	32	15	51	5	29	10	13	3	9	9	11	13	11	0	28	16	11	16	30	11	2	24	42	11	1	12	2	24	9	23	12	16	5	3	7	6	3	55	3
Bradyrhizobium	25	14	44	39	35	17	6	11	9	9	21	38	6	36	25	28	9	18	15	5	13	12	10	23	8	7	5	15	21	7	73	36	42	4	25	2	14	25	22	10	1	1	4	6	5	7	13	6
Heliorestis	1	0	13	17	105	19	0	5	59	2	10	67	0	386	5	4	2	16	0	0	6	0	0	43	1	0	1	15	5	7	7	16	0	0	0	1	5	0	1	1	0	0	0	0	1	0	11	0
Libanicoccus	1	0	2	10	41	93	0	0	142	5	8	70	0	171	2	7	5	58	0	0	0	0	0	69	0	12	9	0	6	23	10	15	0	0	0	4	8	0	0	0	0	2	0	0	0	0	53	0
Desulfofarcimen	0	0	6	16	33	6	1	1	40	11	56	181	0	222	1	47	14	2	1	0	0	0	1	37	1	13	1	4	4	0	16	11	0	0	1	1	10	3	18	0	5	2	0	2	0	1	32	0
Haematospirillum	0	0	0	0	264	0	1	1	198	63	0	1	0	2	9	0	0	1	0	0	0	0	0	28	0	0	0	1	2	4	0	1	2	0	7	0	9	1	0	0	31	0	0	2	3	0	196	0
Nocardia	15	8	59	34	23	20	3	8	10	10	12	19	11	17	31	20	2	12	20	15	23	15	4	12	11	8	17	18	25	8	96	29	34	6	26	3	17	32	30	12	2	9	3	6	7	4	10	9
Pseudodesulfovibrio	2	1	0	8	403	18	0	15	26	11	1	27	0	67	3	5	4	22	1	1	0	0	1	16	1	4	6	9	15	3	9	56	0	2	0	1	2	1	7	4	5	0	5	0	0	0	13	5
Kiritimatiella	0	0	6	10	117	7	0	2	209	1	6	174	0	99	0	11	0	2	1	0	2	2	1	71	1	2	1	1	1	3	1	7	0	0	0	0	4	0	20	0	2	0	1	3	0	0	0	1
Francisella	5	7	26	44	109	23	34	11	8	31	36	37	7	24	23	23	7	14	1	3	8	5	5	27	5	5	0	8	18	42	10	29	9	4	2	15	29	6	36	3	9	3	4	12	3	4	12	8
Starkeya	0	1	0	1	7	1	2	0	0	127	58	5	0	258	0	20	0	38	9	16	2	0	0	1	0	1	0	0	19	0	51	2	0	8	16	0	1	16	1	0	0	1	0	1	0	0	133	0
Pelosinus	3	1	1	17	14	60	2	32	25	1	15	208	0	193	0	2	1	8	0	0	0	3	1	9	0	0	1	4	5	0	6	16	2	0	1	3	9	1	2	0	4	110	0	8	1	0	2	2
Achromobacter	7	28	31	23	45	8	5	12	7	11	12	15	8	28	20	22	11	12	19	16	10	14	0	12	9	7	16	12	27	8	45	107	27	4	22	0	11	21	12	15	2	10	12	2	3	6	1	5
Rhodococcus	13	7	51	27	29	12	16	11	13	11	19	32	7	26	34	24	11	22	18	12	9	10	2	17	10	12	9	13	14	6	55	30	25	7	14	4	25	26	27	3	4	11	7	2	12	5	15	5
